# Supplementary material for: Post-transcriptional reprogramming by thousands of mRNA untranslated regions in trypanosomes
Source: Nat Commun. 2024 Sep 16;15:8113. doi: 10.1038/s41467-024-52432-0 (PMC11405848; doi:10.1038/s41467-024-52432-0)
Supplement: Supplementary file 4 — Supplementary Data 1 [file 41467_2024_52432_MOESM4_ESM.xls]

## Sheet: Positive Screen
	Chromosome	Fragment_Start	Fragment_End	Fragment_Name	UTR_Start	UTR_End	UTR_Gene_ID	UTR_Strand	UTR_Fragment_overlap	is_fully_contained	POS_D4_US	POS_D4_DS	POS_D6_US	POS_D6_DS	POS_D8_US	POS_D8_DS	NEG_D4_US	NEG_D4_DS	NEG_D6_US	NEG_D6_DS	NEG_D8_US	NEG_D8_DS	p_values	fdr	direction	log2_fold_change	log2_avg_intensity	has_DS_splice_site
0	Tb927_01_v5.1	69142	70745	NA_peak_118_G_Tb927.1.180	69661	69903	Tb927.1.180	-	242	FALSE	15	42	7	47	7	38	15	2	12	1	11	4	0.22491588401596185	0.27613012705564954	increased	1.6840561099691227	3.5407435240630227	no
1	Tb927_01_v5.1	85602	86127	NA_peak_120_G_Tb927.1.220	85611	85853	Tb927.1.220	-	242	FALSE	15	0	19	0	13	0	9	0	16	0	15	2	0.4614509878333607	0.5228700334994472	decreased	-0.144178	2.0936363711503185	no
2	Tb927_01_v5.1	202075	204347	NA_peak_125_G_Tb927.1.540	204160	204417	Tb927.1.540	-	187	FALSE	31	29	12	17	5	12	1	3	1	1	1	1	0.027281171477617994	0.0518121	increased	2.8437762556756936	2.588554794504514	yes
3	Tb927_01_v5.1	232038	232950	NA_peak_126_G_Tb927.1.700	231675	232503	Tb927.1.700	-	465	FALSE	14	6	9	4	10	3	0	0	0	0	0	0	0.027707849358079864	0.0518121	increased	2.9695888876796914	1.4847944438398455	no
4	Tb927_01_v5.1	263873	264334	NA_peak_129_G_Tb927.1.880	263913	264383	Tb927.1.880	-	421	FALSE	0	1	0	0	0	0	0	0	0	0	0	0	0.3173105078629141	0.3670439188092469	increased	0.16666666666666666	0.0833333	no
5	Tb927_01_v5.1	307212	308401	NA_peak_132_G_Tb927.1.1080	307301	307362	Tb927.1.1080	+	61	FALSE	1	0	0	0	0	0	0	0	0	0	0	0	0.3173105078629141	0.3670439188092469	increased	0.16666666666666666	0.0833333	yes
6	Tb927_01_v5.1	331961	334479	NA_peak_133_G_Tb927.1.1240	332059	334556	Tb927.1.1240	+	2420	FALSE	1	0	2	0	0	1	0	0	0	0	0	0	0.10247043485974937	0.14549752308908084	increased	0.5974937501201927	0.29874687506009634	no
7	Tb927_01_v5.1	338860	339936	NA_peak_135_G_Tb927.1.1300	339022	339333	Tb927.1.1300	+	311	FALSE	20	19	16	13	4	6	17	16	3	3	2	3	0.026014479622894226	0.0518121	increased	0.9826659924175374	3.1317247201110696	yes
8	Tb927_01_v5.1	354028	355318	NA_peak_136_G_Tb927.1.1380	354963	356740	Tb927.1.1380	+	355	FALSE	0	0	0	0	0	0	0	0	0	0	0	0	1	1	decreased	0	0	no
9	Tb927_01_v5.1	355435	356028	NA_peak_137_G_Tb927.1.1380	354963	356740	Tb927.1.1380	+	593	TRUE	0	0	0	0	0	0	0	0	0	0	0	0	1	1	decreased	0	0	no
10	Tb927_01_v5.1	377717	380668	NA_peak_138_G_Tb927.1.1500	376873	384732	Tb927.1.1500	+	2951	TRUE	13	10	11	13	14	12	0	0	0	0	0	0	0.027281171477617994	0.0518121	increased	3.711072379537212	1.8555361897686056	no
11	Tb927_01_v5.1	384085	385330	NA_peak_139_G_Tb927.1.1500	376873	384732	Tb927.1.1500	+	647	FALSE	0	0	0	1	1	2	0	0	0	0	0	0	0.10247043485974937	0.14549752308908084	increased	0.5974937501201927	0.29874687506009634	no
12	Tb927_01_v5.1	392056	393209	NA_peak_140_G_Tb927.1.1530	390939	394564	Tb927.1.1530	+	1153	TRUE	46	60	50	71	24	40	4	7	0	0	0	0	0.027707849358079864	0.0518121	increased	4.667859438693297	3.2209177351612084	no
13	Tb927_01_v5.1	398919	400035	NA_peak_141_G_Tb927.1.1550	399263	399439	Tb927.1.1550	+	176	FALSE	3	2	3	3	3	4	0	0	0	0	0	0	0.023544102412552784	0.0518121	increased	1.984481765934753	0.9922408829673764	yes
14	Tb927_01_v5.1	411474	412997	NA_peak_142_G_Tb927.1.1610	412224	412571	Tb927.1.1610	+	347	FALSE	2	2	0	0	0	0	3	3	1	2	2	2	0.024357915718036992	0.0518121	decreased	-1.09749	1.077067708633815	yes
15	Tb927_01_v5.1	423500	424603	NA_peak_143_G_Tb927.1.1670	423281	424412	Tb927.1.1670	+	912	FALSE	1	2	0	4	0	0	0	0	0	0	0	0	0.10880943004054568	0.14697223640132162	increased	0.8178150992680863	0.4089075496340431	yes
16	Tb927_01_v5.1	425459	426670	NA_peak_144_G_Tb927.1.1680	425380	425655	Tb927.1.1680	+	196	FALSE	5	6	2	2	1	1	0	0	0	0	0	0	0.0268567	0.0518121	increased	1.7603737373701789	0.8801868686850893	yes
17	Tb927_01_v5.1	436342	437801	NA_peak_145_G_Tb927.1.1710	436304	436805	Tb927.1.1710	+	463	FALSE	11	14	14	12	14	10	0	0	0	0	0	0	0.026014479622894226	0.0518121	increased	3.744250937387517	1.8721254686937585	yes
18	Tb927_01_v5.1	462689	463625	NA_peak_148_G_Tb927.1.1740	462854	463309	Tb927.1.1740	+	455	FALSE	3	3	0	0	0	0	0	0	0	0	0	0	0.15729920705028502	0.20192973603479067	increased	0.6666666666666666	0.3333333333333333	yes
19	Tb927_01_v5.1	468708	469948	NA_peak_149_G_Tb927.1.1790	468880	470003	Tb927.1.1790	+	1068	FALSE	66	75	65	58	57	62	0	2	2	0	0	1	0.027707849358079864	0.0518121	increased	5.317731631634471	3.3538533160576214	no
20	Tb927_01_v5.1	472997	474367	NA_peak_150_G_Tb927.1.1820	471418	473034	Tb927.1.1820	+	37	FALSE	4	0	5	0	3	0	0	0	0	0	0	0	0.10880943004054568	0.14697223640132162	increased	1.1511484326014196	0.5755742163007098	yes
21	Tb927_01_v5.1	483291	484759	NA_peak_152_G_Tb927.1.1850	481678	483705	Tb927.1.1850	+	414	FALSE	15	14	16	15	15	13	0	0	0	0	0	0	0.026014479622894226	0.0518121	increased	3.966951393152744	1.983475696576372	yes
22	Tb927_01_v5.1	492387	493413	NA_peak_153_G_Tb927.1.1890	492544	492637	Tb927.1.1890	+	93	FALSE	1	0	0	0	1	0	1	1	0	0	3	3	0.10880943004054568	0.14697223640132162	decreased	-0.666667	0.6666666666666666	no
23	Tb927_01_v5.1	499963	500494	NA_peak_154_G_Tb927.1.1920	499520	500775	Tb927.1.1920	+	531	TRUE	8	0	4	0	3	0	18	1	30	4	24	3	0.027707849358079864	0.0518121	decreased	-1.94601	2.2216467670685187	no
24	Tb927_01_v5.1	538633	539451	NA_peak_158_G_Tb927.1.2110	538326	540233	Tb927.1.2110	+	818	TRUE	0	0	0	0	0	0	0	0	0	0	0	0	1	1	decreased	0	0	no
25	Tb927_01_v5.1	539523	540466	NA_peak_159_G_Tb927.1.2110	538326	540233	Tb927.1.2110	+	710	FALSE	0	0	0	0	0	0	0	0	0	0	0	0	1	1	decreased	0	0	yes
26	Tb927_01_v5.1	557504	558711	NA_peak_161_G_Tb927.1.2190	558474	559934	Tb927.1.2190	+	237	FALSE	0	0	0	0	0	0	1	2	0	0	0	0	0.17971249487899976	0.2230319389770707	decreased	-0.430827	0.215414	no
27	Tb927_01_v5.1	559204	560031	NA_peak_162_G_Tb927.1.2190	558474	559934	Tb927.1.2190	+	730	FALSE	0	0	0	0	0	0	0	2	0	1	0	2	0.10247043485974937	0.14549752308908084	decreased	-0.694988	0.3474937501201927	yes
28	Tb927_01_v5.1	566372	567614	NA_peak_163_G_Tb927.1.2260	565367	568411	Tb927.1.2260	+	1242	TRUE	2	3	3	4	2	7	0	0	0	0	0	0	0.0268567	0.0518121	increased	2.0819755160549462	1.0409877580274731	no
29	Tb927_01_v5.1	605896	607511	NA_peak_171_G_Tb927.1.2570	606431	607110	Tb927.1.2570	+	679	FALSE	12	7	7	4	5	0	1	1	1	0	0	0	0.0421682	0.0720497	increased	1.9345550522916013	1.4672775261458009	yes
30	Tb927_01_v5.1	608235	609318	NA_peak_172_G_Tb927.1.2580	608596	608819	Tb927.1.2580	+	223	FALSE	23	21	19	20	17	19	32	24	12	11	22	16	0.9160510722818964	1	increased	0.11096923467524533	4.319597504888086	no
31	Tb927_01_v5.1	612582	613525	NA_peak_173_G_Tb927.1.2600	612034	616047	Tb927.1.2600	+	943	TRUE	2	1	0	0	2	0	0	0	0	0	0	0	0.10247043485974937	0.14549752308908084	increased	0.6949875002403854	0.3474937501201927	no
32	Tb927_01_v5.1	615360	618949	NA_peak_174_G_Tb927.1.2600	612034	616047	Tb927.1.2600	+	687	FALSE	1	2	5	4	6	10	0	0	0	0	0	0	0.027707849358079864	0.0518121	increased	2.2931066061707632	1.1465533030853814	yes
33	Tb927_01_v5.1	624431	626859	NA_peak_175_G_Tb927.1.2710	626842	628405	Tb927.1.2710	+	17	FALSE	27	24	21	19	13	15	4	4	2	2	3	2	0.027707849358079864	0.0518121	increased	2.4401970092460665	3.1198891199460648	no
34	Tb927_01_v5.1	630838	631622	NA_peak_176_G_Tb927.1.2730	629939	630868	Tb927.1.2730	+	30	FALSE	2	1	3	0	2	1	0	0	0	0	0	0	0.0412268	0.0720497	increased	1.1949875002403854	0.5974937501201927	yes
35	Tb927_01_v5.1	633828	635120	NA_peak_177_G_Tb927.1.2750	633872	634676	Tb927.1.2750	+	804	FALSE	3	4	3	1	0	1	1	0	0	0	0	0	0.0421682	0.0720497	increased	1.2203213491478937	0.7768273412406135	yes
36	Tb927_01_v5.1	674456	676775	NA_peak_179_G_Tb927.1.3050	674728	674982	Tb927.1.3050	+	254	FALSE	5	1	8	0	5	0	2	0	0	1	0	0	0.10405923452892793	0.14697223640132162	increased	1.1258145836939115	0.9937343753004816	yes
37	Tb927_01_v5.1	708297	710157	NA_peak_182_G_Tb927.1.3260	708787	709371	Tb927.1.3260	+	584	FALSE	40	35	19	13	2	5	9	10	1	3	0	2	0.027707849358079864	0.0518121	increased	1.9100604683669768	2.8494172698911244	yes
38	Tb927_01_v5.1	731033	733043	NA_peak_183_G_Tb927.1.3400	732215	732770	Tb927.1.3400	-	555	FALSE	17	0	8	0	6	0	5	0	2	0	2	0	0.10880943004054568	0.14697223640132162	increased	0.7320529037964599	1.3251743689254751	yes
39	Tb927_01_v5.1	821187	822813	NA_peak_192_G_Tb927.1.3850	821291	822057	Tb927.1.3850	+	766	FALSE	119	102	171	142	196	160	0	0	0	0	0	0	0.027707849358079864	0.0518121	increased	7.188749318640535	3.5943746593202675	yes
40	Tb927_01_v5.1	833266	834105	NA_peak_193_G_Tb927.1.3880	832222	833456	Tb927.1.3880	+	190	FALSE	0	0	0	0	0	0	0	0	0	0	0	0	1	1	decreased	0	0	yes
41	Tb927_01_v5.1	843063	844348	NA_peak_194_G_Tb927.1.3950	842392	844192	Tb927.1.3950	+	1129	FALSE	38	48	38	57	55	62	0	0	0	0	0	0	0.027281171477617994	0.0518121	increased	5.638021687087464	2.8190108435437327	no
42	Tb927_01_v5.1	884482	885471	NA_peak_195_G_Tb927.1.4280	883183	885850	Tb927.1.4280	+	989	TRUE	1	0	1	1	1	0	0	0	0	0	0	0	0.0455003	0.0755483	increased	0.6666666666666666	0.3333333333333333	no
43	Tb927_01_v5.1	888888	890197	NA_peak_196_G_Tb927.1.4300	887775	889982	Tb927.1.4300	+	1094	FALSE	1	0	2	0	0	0	0	1	1	1	0	1	0.6547208460185769	0.7282596917604915	decreased	-0.23584	0.5487468750600963	yes
44	Tb927_01_v5.1	895459	896374	NA_peak_199_G_Tb927.1.4310	895844	898974	Tb927.1.4310	+	530	FALSE	1	2	0	1	0	0	0	0	0	0	0	0	0.10247043485974937	0.14549752308908084	increased	0.5974937501201927	0.29874687506009634	no
45	Tb927_01_v5.1	896536	899935	NA_peak_200_G_Tb927.1.4310	895844	898974	Tb927.1.4310	+	2438	FALSE	25	21	36	35	50	38	0	0	0	0	0	0	0.027707849358079864	0.0518121	increased	5.082846210780565	2.5414231053902827	yes
46	Tb927_01_v5.1	901696	902675	NA_peak_201_G_Tb927.1.4340	901789	902704	Tb927.1.4340	+	886	FALSE	27	21	15	14	42	29	0	0	0	0	0	0	0.027707849358079864	0.0518121	increased	4.58447	2.29224	no
47	Tb927_01_v5.1	905144	906376	NA_peak_202_G_Tb927.1.4370	905027	905658	Tb927.1.4370	+	514	FALSE	3	2	0	0	0	0	0	0	0	0	0	0	0.17971249487899976	0.2230319389770707	increased	0.5974937501201927	0.29874687506009634	yes
48	Tb927_01_v5.1	909021	909780	NA_peak_203_G_Tb927.1.4400	908967	909267	Tb927.1.4400	+	246	FALSE	23	16	23	17	10	9	1	1	0	0	6	7	0.027707849358079864	0.0518121	increased	2.733552939267004	2.668002289976436	yes
49	Tb927_01_v5.1	929218	929884	NA_peak_204_G_Tb927.1.4490	929377	932087	Tb927.1.4490	+	507	FALSE	0	0	0	0	1	0	0	0	0	0	0	0	0.3173105078629141	0.3670439188092469	increased	0.16666666666666666	0.0833333	no
50	Tb927_01_v5.1	933132	934705	NA_peak_205_G_Tb927.1.4500	933595	934231	Tb927.1.4500	+	636	FALSE	3	1	1	1	2	0	0	0	0	0	0	1	0.084469	0.12650801821262486	increased	0.930827	0.6320802083934297	yes
51	Tb927_01_v5.1	960016	961306	NA_peak_212_G_Tb927.1.4650	956335	962298	Tb927.1.4650	+	1290	TRUE	5	5	11	9	14	16	0	0	0	0	0	0	0.027281171477617994	0.0518121	increased	3.3451948389849484	1.6725974194924742	no
52	Tb927_01_v5.1	961640	963813	NA_peak_213_G_Tb927.1.4650	956335	962298	Tb927.1.4650	+	658	FALSE	11	11	15	17	16	21	0	0	0	0	0	0	0.027281171477617994	0.0518121	increased	3.98112	1.990562038564355	yes
53	Tb927_01_v5.1	970763	971460	NA_peak_214_G_Tb927.1.4720	970680	970892	Tb927.1.4720	+	129	FALSE	52	44	14	15	0	0	0	0	0	0	9	9	0.11484960926328612	0.15363410860099128	increased	2.0804679927877783	2.147543361356344	yes
54	Tb927_01_v5.1	975108	976145	NA_peak_216_G_Tb927.1.4740	975137	975668	Tb927.1.4740	+	531	FALSE	2	3	2	1	8	3	0	0	0	0	0	0	0.0268567	0.0518121	increased	1.8899750004807707	0.9449875002403854	yes
55	Tb927_01_v5.1	977333	979256	NA_peak_217_G_Tb927.1.4760	978931	979264	Tb927.1.4760	+	325	FALSE	0	0	0	0	0	0	0	0	0	0	0	0	1	1	decreased	0	0	no
56	Tb927_01_v5.1	984224	985217	NA_peak_218_G_Tb927.1.4800	983949	984251	Tb927.1.4800	+	27	FALSE	24	26	12	13	9	11	0	0	0	0	0	0	0.027707849358079864	0.0518121	increased	3.968904821290901	1.9844524106454504	yes
57	Tb927_01_v5.1	987198	989333	NA_peak_220_G_Tb927.1.4830	987621	988178	Tb927.1.4830	+	557	FALSE	19	17	28	22	29	23	1	0	0	0	1	0	0.027281171477617994	0.0518121	increased	4.227541523973989	2.447104095320328	yes
58	Tb927_01_v5.1	1009455	1010209	NA_peak_223_G_Tb927.1.5030	1010012	1010594	Tb927.1.5030	+	197	FALSE	0	0	0	0	0	0	0	0	0	0	0	0	1	1	decreased	0	0	no
59	Tb927_02_v5.1	171821	174205	NA_peak_240_G_Tb927.2.1045	174002	174237	Tb927.2.1045	-	203	FALSE	19	24	20	24	14	19	2	3	0	1	1	3	0.027707849358079864	0.0518121	increased	3.107635681165049	2.817978257369384	no
60	Tb927_02_v5.1	316374	317948	NA_peak_243_G_Tb927.2.1680	316280	316387	Tb927.2.1680	+	13	FALSE	42	51	35	54	26	35	4	3	0	0	0	0	0.027281171477617994	0.0518121	increased	4.613478932754763	3.0270608155252754	yes
61	Tb927_02_v5.1	327076	329200	NA_peak_245_G_Tb927.2.1760	327800	328298	Tb927.2.1760	+	498	FALSE	14	8	6	7	2	2	17	7	23	12	17	9	0.046399461870904594	0.0764528	decreased	-1.14885	3.2501063197654148	yes
62	Tb927_02_v5.1	334753	335675	NA_peak_246_G_Tb927.2.1800	334782	335342	Tb927.2.1800	+	560	FALSE	0	0	0	0	0	0	0	0	0	0	0	0	1	1	decreased	0	0	yes
63	Tb927_02_v5.1	335280	335605	NA_peak_247_G_Tb927.2.1800	334782	335342	Tb927.2.1800	+	62	FALSE	0	0	0	0	0	0	0	0	0	0	0	0	1	1	decreased	0	0	yes
64	Tb927_02_v5.1	338972	339995	NA_peak_248_G_Tb927.2.1810	338959	339357	Tb927.2.1810	+	385	FALSE	3	0	2	1	5	4	0	0	0	0	0	0	0.0431144	0.0721424	increased	1.5819755160549456	0.7909877580274728	yes
65	Tb927_02_v5.1	387946	388961	NA_peak_250_G_Tb927.2.2060	388826	393055	Tb927.2.2060	-	135	FALSE	5	6	5	5	4	4	0	0	0	0	0	0	0.025596805385948558	0.0518121	increased	2.534349768999298	1.2671748844996495	yes
66	Tb927_02_v5.1	397508	398893	NA_peak_251_G_Tb927.2.2090	398551	398869	Tb927.2.2090	-	318	FALSE	22	25	12	16	10	16	1	3	0	1	0	0	0.027707849358079864	0.0518121	increased	3.4264664489128625	2.379899891123098	yes
67	Tb927_02_v5.1	400803	403664	NA_peak_252_G_Tb927.2.2120	403183	403882	Tb927.2.2120	-	481	FALSE	19	21	31	37	34	30	0	0	0	0	0	0	0.027707849358079864	0.0518121	increased	4.8521277590500125	2.4260638795250067	yes
68	Tb927_02_v5.1	410285	411295	NA_peak_253_G_Tb927.2.2160	409725	411631	Tb927.2.2160	-	1010	TRUE	9	0	6	0	8	0	0	0	0	0	0	0	0.10880943004054568	0.14697223640132162	increased	1.5498680030645466	0.7749340015322733	no
69	Tb927_02_v5.1	413756	415987	NA_peak_255_G_Tb927.2.2190	414848	416562	Tb927.2.2190	-	1139	FALSE	19	16	14	12	13	13	2	0	0	0	0	0	0.027281171477617994	0.0518121	increased	3.674411432213561	2.1013661328936397	yes
70	Tb927_02_v5.1	419784	420495	NA_peak_256_G_Tb927.2.2210	420437	420516	Tb927.2.2210	-	58	FALSE	13	0	28	3	0	0	2	0	1	0	0	0	0.10880943004054568	0.14697223640132162	increased	1.3467289027440037	1.1041915348255278	yes
71	Tb927_02_v5.1	424825	426169	NA_peak_258_G_Tb927.2.2230	425387	425902	Tb927.2.2230	-	515	FALSE	13	21	21	31	19	33	0	0	0	0	1	0	0.027281171477617994	0.0518121	increased	4.355934849244983	2.3446340912891586	yes
72	Tb927_02_v5.1	446083	447341	NA_peak_259_G_Tb927.2.2270	447151	447295	Tb927.2.2270	-	144	FALSE	3	5	1	5	1	3	0	0	0	0	0	0	0.0264345	0.0518121	increased	1.861654166907052	0.930827	yes
73	Tb927_02_v5.1	451814	452801	NA_peak_261_G_Tb927.2.2340	452380	452559	Tb927.2.2340	-	179	FALSE	2	4	1	3	2	5	0	0	0	0	0	0	0.027281171477617994	0.0518121	increased	1.846135932841805	0.9230679664209024	yes
74	Tb927_02_v5.1	467177	468767	NA_peak_262_G_Tb927.2.2390	468713	469405	Tb927.2.2390	-	54	FALSE	6	8	2	4	1	4	1	1	1	2	0	0	0.027281171477617994	0.0518121	increased	1.4368560188791069	1.4825884262264126	yes
75	Tb927_02_v5.1	468964	470184	NA_peak_263_G_Tb927.2.2400	470011	471225	Tb927.2.2400	-	173	FALSE	37	35	38	39	37	34	0	0	0	0	0	0	0.027281171477617994	0.0518121	increased	5.23373	2.616866113252005	yes
76	Tb927_02_v5.1	484729	485561	NA_peak_264_G_Tb927.2.2460	484516	486393	Tb927.2.2460	-	832	TRUE	73	74	47	44	34	38	9	7	5	3	3	2	0.027707849358079864	0.0518121	increased	3.2396532987755333	4.035135498776047	no
77	Tb927_02_v5.1	489043	490978	NA_peak_265_G_Tb927.2.2490	489866	491050	Tb927.2.2490	-	1112	FALSE	64	76	53	68	75	93	2	0	0	0	0	0	0.027707849358079864	0.0518121	increased	5.895020029510842	3.2116704315422813	yes
78	Tb927_02_v5.1	503196	504024	NA_peak_266_G_Tb927.2.2570	503717	504176	Tb927.2.2570	-	307	FALSE	0	0	0	0	0	0	0	1	0	0	0	1	0.15729920705028502	0.20192973603479067	decreased	-0.333333	0.16666666666666666	yes
79	Tb927_02_v5.1	510474	511133	NA_peak_267_G_Tb927.2.2590	510809	511040	Tb927.2.2590	-	231	FALSE	7	7	0	0	0	0	0	0	1	0	0	0	0.2763029173374835	0.3375103603222501	increased	0.8333333333333334	0.5833333333333334	yes
80	Tb927_02_v5.1	544852	547260	NA_peak_270_G_Tb927.2.2770	541724	545866	Tb927.2.2770	+	1014	FALSE	14	11	17	13	18	16	0	0	0	0	0	0	0.027707849358079864	0.0518121	increased	3.9674205624205854	1.9837102812102927	yes
81	Tb927_02_v5.1	559912	561517	NA_peak_271_G_Tb927.2.2940	560508	560692	Tb927.2.2940	+	184	FALSE	39	32	10	7	12	9	3	3	9	8	4	4	0.0584753	0.0953177	increased	1.4520687266345282	3.248652577667997	yes
82	Tb927_02_v5.1	565267	567624	NA_peak_272_G_Tb927.2.2970	565249	567388	Tb927.2.2970	+	2121	FALSE	10	9	13	10	8	5	0	0	0	0	0	0	0.027281171477617994	0.0518121	increased	3.3005056260638383	1.6502528130319192	yes
83	Tb927_02_v5.1	596260	597846	NA_peak_274_G_Tb927.2.3265	596509	596843	Tb927.2.3265	+	334	FALSE	12	23	17	20	16	23	0	0	0	0	1	0	0.027281171477617994	0.0518121	increased	4.086678330842469	2.210005832087901	no
84	Tb927_02_v5.1	599816	601393	NA_peak_275_G_Tb927.2.3270	599361	600381	Tb927.2.3270	+	565	FALSE	6	13	4	12	5	18	0	0	0	0	0	0	0.027707849358079864	0.0518121	increased	3.2449946118847337	1.6224973059423669	no
85	Tb927_02_v5.1	603360	604467	NA_peak_276_G_Tb927.2.3280	602905	603927	Tb927.2.3280	+	567	FALSE	6	8	4	6	6	6	0	0	0	0	0	0	0.023544102412552784	0.0518121	increased	2.7868787974266813	1.3934393987133409	no
86	Tb927_02_v5.1	610445	612023	NA_peak_277_G_Tb927.2.3300	609992	611011	Tb927.2.3300	+	566	FALSE	10	7	5	6	8	7	0	0	0	0	1	0	0.026014479622894226	0.0518121	increased	2.8369456738097285	1.5851395035715308	no
87	Tb927_02_v5.1	613977	615567	NA_peak_278_G_Tb927.2.3310	613535	614554	Tb927.2.3310	+	577	FALSE	8	6	9	7	9	4	0	0	0	0	0	0	0.027281171477617994	0.0518121	increased	2.9905107013603343	1.4952553506801671	no
88	Tb927_02_v5.1	624810	625830	NA_peak_279_G_Tb927.2.3390	625688	626204	Tb927.2.3390	-	142	FALSE	1	1	1	0	0	0	0	0	0	0	0	0	0.0832645	0.12489677499532564	increased	0.5	0.25	yes
89	Tb927_02_v5.1	636677	638664	NA_peak_280_G_Tb927.2.3580	636998	641497	Tb927.2.3580	-	1666	FALSE	14	30	21	43	40	61	0	0	0	0	0	0	0.027707849358079864	0.0518121	increased	5.015283076379158	2.507641538189579	yes
90	Tb927_02_v5.1	645553	646834	NA_peak_281_G_Tb927.2.3620	645802	646501	Tb927.2.3620	-	699	FALSE	3	4	3	6	4	3	0	0	0	0	0	0	0.025596805385948558	0.0518121	increased	2.2418685186387206	1.1209342593193603	yes
91	Tb927_02_v5.1	663733	665600	NA_peak_282_G_Tb927.2.3720	661748	664927	Tb927.2.3720	-	1194	FALSE	15	11	20	19	16	18	0	0	0	0	0	0	0.027707849358079864	0.0518121	increased	4.105766395513534	2.052883197756767	no
92	Tb927_02_v5.1	696074	697915	NA_peak_287_G_Tb927.2.3960	697392	697556	Tb927.2.3960	-	164	FALSE	0	1	1	1	0	1	0	0	0	0	0	0	0.0455003	0.0755483	increased	0.6666666666666666	0.3333333333333333	yes
93	Tb927_02_v5.1	698026	698920	NA_peak_288_G_Tb927.2.3970	698380	698587	Tb927.2.3970	-	207	FALSE	7	6	2	2	0	1	0	0	0	0	0	0	0.0421682	0.0720497	increased	1.662879987249986	0.83144	yes
94	Tb927_02_v5.1	709487	710785	NA_peak_289_G_Tb927.2.4050	709713	710847	Tb927.2.4050	-	1072	FALSE	0	1	0	0	0	0	0	0	0	0	0	0	0.3173105078629141	0.3670439188092469	increased	0.16666666666666666	0.0833333	yes
95	Tb927_02_v5.1	719746	721037	NA_peak_290_G_Tb927.2.4110	720032	720226	Tb927.2.4110	-	194	FALSE	0	3	0	4	0	3	1	2	1	0	0	1	0.33628879040286896	0.3883025236002193	increased	0.28949426569436765	0.9089075496340432	yes
96	Tb927_02_v5.1	728226	729035	NA_peak_291_G_Tb927.2.4150	728742	729161	Tb927.2.4150	-	293	FALSE	1	2	0	2	0	0	0	0	0	0	0	0	0.10247043485974937	0.14549752308908084	increased	0.6949875002403854	0.3474937501201927	yes
97	Tb927_02_v5.1	733782	736503	NA_peak_292_G_Tb927.2.4200	733635	736854	Tb927.2.4200	-	2721	TRUE	0	2	0	0	0	0	1	1	2	2	0	1	0.12897804299196425	0.17135275937536112	decreased	-0.76416	0.6462406251802889	no
98	Tb927_02_v5.1	739411	740559	NA_peak_293_G_Tb927.2.4210	740356	741128	Tb927.2.4210	-	203	FALSE	4	4	4	3	2	3	1	1	0	0	0	0	0.023544102412552784	0.0518121	increased	1.7584577975638738	1.2125622321152705	yes
99	Tb927_02_v5.1	740559	742254	NA_peak_294_G_Tb927.2.4210	740356	741128	Tb927.2.4210	-	569	FALSE	0	3	1	0	0	0	7	4	6	8	11	7	0.027281171477617994	0.0518121	decreased	-2.4807	1.7403475432590358	no
100	Tb927_02_v5.1	759039	760516	NA_peak_297_G_Tb927.2.4280	759283	759932	Tb927.2.4280	-	649	FALSE	6	8	14	12	13	13	0	0	0	0	0	0	0.027281171477617994	0.0518121	increased	3.5332200135607894	1.7666100067803947	no
101	Tb927_02_v5.1	763201	765450	NA_peak_298_G_Tb927.2.4330	763626	765110	Tb927.2.4330	-	1484	FALSE	12	8	6	5	3	2	2	0	0	1	1	0	0.027281171477617994	0.0518121	increased	2.0437803570603608	1.6193839286503728	yes
102	Tb927_02_v5.1	770500	771525	NA_peak_299_G_Tb927.2.4370	769357	771006	Tb927.2.4370	-	506	FALSE	27	37	15	20	20	24	4	3	3	0	1	0	0.027707849358079864	0.0518121	increased	3.3603075626576784	2.9004751304767327	no
103	Tb927_02_v5.1	793145	794481	NA_peak_300_G_Tb927.2.4480	794009	794857	Tb927.2.4480	-	472	FALSE	11	19	20	20	17	22	0	0	0	0	0	0	0.027281171477617994	0.0518121	increased	4.23084	2.11542	yes
104	Tb927_02_v5.1	795974	797843	NA_peak_301_G_Tb927.2.4510	795917	798057	Tb927.2.4510	-	1869	TRUE	7	12	8	21	6	13	0	0	0	0	0	0	0.027707849358079864	0.0518121	increased	3.490751030389319	1.7453755151946595	no
105	Tb927_02_v5.1	804866	807570	NA_peak_303_G_Tb927.2.4540	806956	807577	Tb927.2.4540	-	614	FALSE	40	53	47	67	49	69	0	0	0	0	0	0	0.027707849358079864	0.0518121	increased	5.759667342578791	2.8798336712893957	yes
106	Tb927_02_v5.1	813312	814791	NA_peak_304_G_Tb927.2.4580	814260	815787	Tb927.2.4580	-	531	FALSE	26	23	22	18	16	11	3	1	0	0	0	0	0.027281171477617994	0.0518121	increased	3.797294135726119	2.39865	yes
107	Tb927_02_v5.1	816050	817399	NA_peak_305_G_Tb927.2.4590	817167	818320	Tb927.2.4590	-	232	FALSE	11	12	12	11	7	10	0	0	0	0	0	0	0.0268567	0.0518121	increased	3.505039342726965	1.7525196713634827	yes
108	Tb927_02_v5.1	818930	819977	NA_peak_306_G_Tb927.2.4610	819612	820159	Tb927.2.4610	-	365	FALSE	0	0	0	0	0	0	14	1	9	2	14	1	0.0268567	0.0518121	decreased	-2.45345	1.2267226489021297	yes
109	Tb927_02_v5.1	833757	834715	NA_peak_307_G_Tb927.2.4710	833826	834115	Tb927.2.4710	-	289	FALSE	36	59	30	32	14	21	27	42	14	23	14	17	0.0421682	0.0720497	increased	0.4464947058480675	4.690295414614068	no
110	Tb927_02_v5.1	850248	851614	NA_peak_308_G_Tb927.2.4800	850985	851133	Tb927.2.4800	-	148	FALSE	0	0	0	0	0	0	0	1	0	1	0	0	0.15729920705028502	0.20192973603479067	decreased	-0.333333	0.16666666666666666	yes
111	Tb927_02_v5.1	851650	852691	NA_peak_309_G_Tb927.2.4810	852426	853039	Tb927.2.4810	-	265	FALSE	0	0	0	0	0	1	0	0	0	0	0	0	0.3173105078629141	0.3670439188092469	increased	0.16666666666666666	0.0833333	yes
112	Tb927_02_v5.1	869992	871399	NA_peak_311_G_Tb927.2.4930	870284	871087	Tb927.2.4930	-	803	FALSE	2	1	0	1	0	0	0	0	0	0	0	0	0.10247043485974937	0.14549752308908084	increased	0.5974937501201927	0.29874687506009634	yes
113	Tb927_02_v5.1	878576	879314	NA_peak_312_G_Tb927.2.4980	879286	879547	Tb927.2.4980	-	28	FALSE	0	0	0	0	7	0	0	0	0	1	0	0	0.6547208460185769	0.7282596917604915	increased	0.33333333333333337	0.3333333333333333	yes
114	Tb927_02_v5.1	886304	887833	NA_peak_314_G_Tb927.2.5020	887683	887784	Tb927.2.5020	-	101	FALSE	4	7	3	4	1	1	0	0	0	0	0	0	0.0268567	0.0518121	increased	1.9406426982957872	0.9703213491478936	yes
115	Tb927_02_v5.1	888454	890735	NA_peak_315_G_Tb927.2.5030	890087	890405	Tb927.2.5030	-	318	FALSE	22	26	19	24	9	7	5	6	3	2	1	2	0.027707849358079864	0.0518121	increased	2.1673199022581437	3.010700355165917	yes
116	Tb927_02_v5.1	894508	895720	NA_peak_316_G_Tb927.2.5060	895161	895260	Tb927.2.5060	-	99	FALSE	15	25	23	42	31	45	0	0	0	0	0	0	0.027707849358079864	0.0518121	increased	4.872538154936894	2.4362690774684466	yes
117	Tb927_02_v5.1	920109	921369	NA_peak_318_G_Tb927.2.5230	920819	921043	Tb927.2.5230	+	224	FALSE	0	6	0	2	0	4	4	3	6	4	11	10	0.0739374	0.11344866639448795	decreased	-1.63023	1.9341542290714084	yes
118	Tb927_02_v5.1	1021179	1022226	NA_peak_321_G_Tb927.2.5650	1019800	1021444	Tb927.2.5650	+	265	FALSE	91	51	78	50	49	31	0	0	0	0	0	0	0.027707849358079864	0.0518121	increased	5.80734	2.903671996176785	yes
119	Tb927_02_v5.1	1022275	1023319	NA_peak_322_G_Tb927.2.5660	1022502	1023021	Tb927.2.5660	+	519	FALSE	4	0	1	0	0	0	0	0	0	0	1	0	0.4142161782425252	0.4704468121525696	increased	0.3869880158145605	0.36016067457394685	no
120	Tb927_02_v5.1	1030687	1032088	NA_peak_323_G_Tb927.2.5720	1028764	1031636	Tb927.2.5720	+	949	FALSE	1	0	0	0	1	1	1	0	0	1	0	0	0.5637028616507731	0.6317247427622117	increased	0.16666666666666669	0.4166666666666666	no
121	Tb927_02_v5.1	1043309	1044331	NA_peak_324_G_Tb927.2.5760	1043302	1046086	Tb927.2.5760	+	1022	TRUE	9	9	6	8	9	8	0	0	0	0	0	0	0.025596805385948558	0.0518121	increased	3.1854982016007183	1.5927491008003596	no
122	Tb927_02_v5.1	1044549	1045671	NA_peak_325_G_Tb927.2.5760	1043302	1046086	Tb927.2.5760	+	1122	TRUE	24	19	12	10	0	0	11	8	14	9	6	5	0.7531523647659145	0.8259145423788927	decreased	-0.541728	2.9584732697398817	no
123	Tb927_02_v5.1	1045740	1047406	NA_peak_326_G_Tb927.2.5760	1043302	1046086	Tb927.2.5760	+	346	FALSE	13	13	21	22	19	21	0	0	0	0	0	0	0.0268567	0.0518121	increased	4.22984	2.114921927694515	yes
124	Tb927_02_v5.1	1058802	1059633	NA_peak_327_G_Tb927.2.5850	1059084	1059328	Tb927.2.5850	+	244	FALSE	0	1	8	6	0	0	0	0	0	0	0	0	0.10880943004054568	0.14697223640132162	increased	1.1628799872499858	0.5814399936249929	yes
125	Tb927_02_v5.1	1070058	1071818	NA_peak_328_G_Tb927.2.5870	1069343	1071596	Tb927.2.5870	+	1538	FALSE	4	0	2	0	2	0	3	2	7	2	6	2	0.04401	0.0735774	decreased	-1.1784	1.5045079600458957	yes
126	Tb927_02_v5.1	1076291	1077295	NA_peak_329_G_Tb927.2.5900	1076749	1076850	Tb927.2.5900	+	101	FALSE	1	0	1	0	0	0	0	0	0	0	0	0	0.15729920705028502	0.20192973603479067	increased	0.3333333333333333	0.16666666666666666	yes
127	Tb927_02_v5.1	1081561	1083050	NA_peak_330_G_Tb927.2.5950	1081884	1082234	Tb927.2.5950	+	350	FALSE	4	1	0	2	0	0	3	1	2	1	1	1	0.4795001221869535	0.540168	decreased	-0.446345	1.0409877580274731	yes
128	Tb927_02_v5.1	1089710	1091101	NA_peak_331_G_Tb927.2.6000	1089430	1091906	Tb927.2.6000	+	1391	TRUE	5	7	14	15	12	15	0	0	0	0	0	0	0.027281171477617994	0.0518121	increased	3.532048802411794	1.766024401205897	no
129	Tb927_02_v5.1	1094630	1096379	NA_peak_333_G_Tb927.2.6050	1095502	1096181	Tb927.2.6050	+	679	FALSE	1	0	2	0	1	1	1	0	0	2	0	0	0.5774686624272996	0.6467782306817013	increased	0.3333333333333333	0.5974937501201927	yes
130	Tb927_02_v5.1	1096541	1098051	NA_peak_334_G_Tb927.2.6070	1097218	1097380	Tb927.2.6070	+	162	FALSE	11	7	5	8	5	5	1	1	0	0	0	0	0.026014479622894226	0.0518121	increased	2.584962500721156	1.6258145836939115	yes
131	Tb927_02_v5.1	1109431	1111858	NA_peak_335_G_Tb927.2.6150	1108870	1110069	Tb927.2.6150	+	638	FALSE	27	2	44	7	69	11	0	0	0	0	0	0	0.027707849358079864	0.0518121	increased	4.099736006129093	2.0498680030645464	no
132	Tb927_02_v5.1	1119851	1122275	NA_peak_336_G_Tb927.2.6200	1119336	1120505	Tb927.2.6200	+	654	FALSE	18	19	43	35	51	50	0	0	0	0	0	0	0.027707849358079864	0.0518121	increased	5.095346214753857	2.5476731073769283	no
133	Tb927_02_v5.1	1129613	1132467	NA_peak_337_G_Tb927.2.6220	1129742	1130588	Tb927.2.6220	+	846	FALSE	8	5	17	8	24	12	0	0	0	0	0	0	0.027281171477617994	0.0518121	increased	3.5731722354939848	1.7865861177469924	yes
134	Tb927_02_v5.1	1140424	1142610	NA_peak_338_G_Tb927.2.6240	1139844	1142881	Tb927.2.6240	+	2186	TRUE	3	13	5	25	9	32	0	0	0	0	0	0	0.027707849358079864	0.0518121	increased	3.5765132258609444	1.7882566129304722	no
135	Tb927_02_v5.1	1150962	1153146	NA_peak_339_G_Tb927.2.6280	1150375	1153421	Tb927.2.6280	+	2184	TRUE	2	27	5	45	12	65	0	0	0	0	0	0	0.027707849358079864	0.0518121	increased	4.040945952842747	2.0204729764213734	no
136	Tb927_02_v5.1	1161377	1164020	NA_peak_340_G_Tb927.2.6320	1160909	1162050	Tb927.2.6320	+	673	FALSE	82	18	150	33	218	48	0	0	0	0	1	0	0.027707849358079864	0.0518121	increased	5.889721904847051	3.1115276190901926	no
137	Tb927_03_v5.1	147276	149533	NA_peak_385_G_Tb927.3.590	148504	149253	Tb927.3.590	+	749	FALSE	9	0	16	0	13	0	7	3	7	5	11	6	0.7524936490337828	0.8259145423788927	decreased	-0.960089	2.3495021484746017	no
138	Tb927_03_v5.1	158655	160126	NA_peak_386_G_Tb927.3.630	159692	159922	Tb927.3.630	-	230	FALSE	41	46	66	67	71	86	0	0	0	0	0	1	0.027707849358079864	0.0518121	increased	5.7855544672425925	3.0594439002879628	yes
139	Tb927_03_v5.1	164081	165859	NA_peak_389_G_Tb927.3.680	165241	165708	Tb927.3.680	-	467	FALSE	7	4	2	2	5	2	0	0	0	0	0	0	0.026014479622894226	0.0518121	increased	2.110296349628664	1.055148174814332	yes
140	Tb927_03_v5.1	168447	169220	NA_peak_390_G_Tb927.3.690	168574	168910	Tb927.3.690	-	336	FALSE	22	22	11	13	16	15	0	1	1	1	2	3	0.027281171477617994	0.0518121	increased	2.9903236125703287	2.5926555564053566	no
141	Tb927_03_v5.1	179808	181565	NA_peak_392_G_Tb927.3.740	179228	180969	Tb927.3.740	-	1161	FALSE	22	28	33	32	41	39	0	0	0	0	0	0	0.027707849358079864	0.0518121	increased	5.0379409049099175	2.5189704524549583	no
142	Tb927_03_v5.1	231006	231932	NA_peak_399_G_Tb927.3.930	231262	231722	Tb927.3.930	+	460	FALSE	54	52	85	67	119	105	0	0	0	0	0	0	0.027707849358079864	0.0518121	increased	6.276303135702003	3.138151567851001	yes
143	Tb927_03_v5.1	236378	237853	NA_peak_400_G_Tb927.3.950	236398	237497	Tb927.3.950	+	1099	FALSE	3	0	1	0	0	0	3	3	1	2	2	4	0.0655997	0.10285056741313932	decreased	-1.24864	1.1243210913608062	yes
144	Tb927_03_v5.1	237856	239096	NA_peak_400.2_G_Tb927.3.960	238039	238670	Tb927.3.960	+	631	FALSE	18	12	30	21	44	36	0	0	0	0	0	0	0.027707849358079864	0.0518121	increased	4.677216937094578	2.338608468547289	yes
145	Tb927_03_v5.1	248818	250103	NA_peak_401_G_Tb927.3.1010	248712	250675	Tb927.3.1010	+	1285	TRUE	12	7	14	5	10	9	0	0	0	0	1	0	0.027281171477617994	0.0518121	increased	3.1622754213325712	1.7478043773329521	no
146	Tb927_03_v5.1	253987	254666	NA_peak_402_G_Tb927.3.1030	254292	255112	Tb927.3.1030	+	374	FALSE	0	1	0	1	0	2	0	0	0	0	0	0	0.10247043485974937	0.14549752308908084	increased	0.5974937501201927	0.29874687506009634	no
147	Tb927_03_v5.1	254782	255469	NA_peak_403_G_Tb927.3.1030	254292	255112	Tb927.3.1030	+	330	FALSE	0	0	0	0	2	0	0	0	0	0	0	0	0.3173105078629141	0.3670439188092469	increased	0.26416041678685936	0.13208020839342968	no
148	Tb927_03_v5.1	263380	264237	NA_peak_405_G_Tb927.3.1060	263533	263702	Tb927.3.1060	+	169	FALSE	4	9	7	7	7	9	0	0	0	0	0	0	0.025596805385948558	0.0518121	increased	2.9942973807770144	1.4971486903885072	yes
149	Tb927_03_v5.1	265980	267324	NA_peak_406_G_Tb927.3.1080	266189	266383	Tb927.3.1080	+	194	FALSE	4	3	2	0	0	1	0	0	0	0	0	0	0.0678892	0.10441588715278136	increased	1.1511484326014196	0.5755742163007098	yes
150	Tb927_03_v5.1	272546	273463	NA_peak_407_G_Tb927.3.1110	272232	273170	Tb927.3.1110	+	624	FALSE	7	15	12	23	13	22	0	0	0	0	0	0	0.027707849358079864	0.0518121	increased	3.9360531828294776	1.9680265914147388	yes
151	Tb927_03_v5.1	293522	295425	NA_peak_409_G_Tb927.3.1190	295004	295302	Tb927.3.1190	+	298	FALSE	0	0	0	0	0	0	4	0	5	0	3	0	0.10880943004054568	0.14697223640132162	decreased	-1.15115	0.5755742163007098	no
152	Tb927_03_v5.1	296761	298366	NA_peak_410_G_Tb927.3.1200	298092	298902	Tb927.3.1200	+	274	FALSE	0	0	0	0	0	0	0	0	0	0	0	0	1	1	decreased	0	0	no
153	Tb927_03_v5.1	298364	299155	NA_peak_411_G_Tb927.3.1200	298092	298902	Tb927.3.1200	+	538	FALSE	10	4	19	5	21	5	0	0	0	0	0	0	0.027281171477617994	0.0518121	increased	3.288774071415272	1.6443870357076358	no
154	Tb927_03_v5.1	322966	324384	NA_peak_413_G_Tb927.3.1300	321955	323088	Tb927.3.1300	+	122	FALSE	3	3	2	3	3	2	0	0	0	0	0	0	0.023140931308743732	0.0518121	increased	1.861654166907052	0.930827	yes
155	Tb927_03_v5.1	348626	350133	NA_peak_415_G_Tb927.3.1390	348929	349698	Tb927.3.1390	+	769	FALSE	3	2	2	0	0	0	4	5	2	1	1	1	0.0338949	0.0627766	decreased	-0.720321	1.2218148414809988	yes
156	Tb927_03_v5.1	351387	352237	NA_peak_416_G_Tb927.3.1400	351396	351835	Tb927.3.1400	+	439	FALSE	1	1	1	1	0	0	0	0	0	0	0	0	0.0455003	0.0755483	increased	0.6666666666666666	0.3333333333333333	no
157	Tb927_03_v5.1	353351	354158	NA_peak_417_G_Tb927.3.1410	353368	353633	Tb927.3.1410	+	265	FALSE	0	0	0	0	0	0	0	0	0	0	0	0	1	1	decreased	0	0	yes
158	Tb927_03_v5.1	375505	376602	NA_peak_419_G_Tb927.3.1470	375630	375874	Tb927.3.1470	+	244	FALSE	0	3	4	13	3	13	0	0	0	0	0	0	0.0412268	0.0720497	increased	2.3227729898337617	1.1613864949168808	no
159	Tb927_03_v5.1	402506	403935	NA_peak_422_G_Tb927.3.1550	403441	403845	Tb927.3.1550	-	404	FALSE	0	0	0	0	0	0	1	2	3	5	4	4	0.027281171477617994	0.0518121	decreased	-1.96896	0.984482	yes
160	Tb927_03_v5.1	412371	412885	NA_peak_423_G_Tb927.3.1580	412800	412884	Tb927.3.1580	-	84	FALSE	1	0	0	0	0	0	0	0	0	0	0	0	0.3173105078629141	0.3670439188092469	increased	0.16666666666666666	0.0833333	yes
161	Tb927_03_v5.1	417266	419866	NA_peak_424_G_Tb927.3.1610	418420	419799	Tb927.3.1610	-	1379	FALSE	6	3	10	7	3	0	1	0	2	0	11	8	0.9155825203905921	1	increased	0.6544894229683795	1.883886378631628	yes
162	Tb927_03_v5.1	428278	429474	NA_peak_426_G_Tb927.3.1630	428259	431778	Tb927.3.1630	-	1196	TRUE	0	3	0	2	0	1	0	1	0	0	0	0	0.10247043485974937	0.14549752308908084	increased	0.5974937501201927	0.46541354172676297	no
163	Tb927_03_v5.1	432599	434076	NA_peak_427_G_Tb927.3.1660	433221	436050	Tb927.3.1660	-	855	FALSE	13	11	21	23	38	32	0	0	0	0	0	0	0.027707849358079864	0.0518121	increased	4.461084646726318	2.23054	yes
164	Tb927_03_v5.1	435065	436242	NA_peak_428_G_Tb927.3.1660	433221	436050	Tb927.3.1660	-	985	FALSE	5	0	4	0	3	0	0	0	2	0	0	0	0.10880943004054568	0.14697223640132162	increased	0.8869880158145602	0.7076544246941395	no
165	Tb927_03_v5.1	451771	452240	NA_peak_431_G_Tb927.3.1730	452003	452165	Tb927.3.1730	-	162	FALSE	4	0	2	0	0	0	11	0	14	0	0	0	0.17971249487899976	0.2230319389770707	decreased	-0.597494	0.9498953076615162	yes
166	Tb927_03_v5.1	453550	454164	NA_peak_432_G_Tb927.3.1740	453301	453790	Tb927.3.1740	-	240	FALSE	8	14	4	8	0	0	0	0	0	0	1	3	0.11484960926328612	0.15363410860099128	increased	1.5947781155634178	1.2973890577817089	no
167	Tb927_03_v5.1	456456	457347	NA_peak_433_G_Tb927.3.1760	457291	457501	Tb927.3.1760	-	56	FALSE	1	1	1	5	0	1	0	0	0	0	0	0	0.0338949	0.0627766	increased	1.0974937501201931	0.5487468750600963	yes
168	Tb927_03_v5.1	462446	463817	NA_peak_434_G_Tb927.3.1790	462784	464117	Tb927.3.1790	-	1033	FALSE	27	38	29	44	41	49	7	9	6	5	0	0	0.027707849358079864	0.0518121	increased	3.3022381546242343	3.6034933302564713	yes
169	Tb927_03_v5.1	464359	465786	NA_peak_435_G_Tb927.3.1800	465440	465707	Tb927.3.1800	-	267	FALSE	6	7	4	4	1	1	0	0	0	0	0	0	0.0268567	0.0518121	increased	2.0752018519720545	1.0376009259860273	yes
170	Tb927_03_v5.1	469185	471250	NA_peak_436_G_Tb927.3.1810	470285	470815	Tb927.3.1810	-	530	FALSE	13	19	13	13	5	10	0	2	0	0	0	3	0.026014479622894226	0.0518121	increased	3.0339040799495787	2.1144457900949822	yes
171	Tb927_03_v5.1	475487	478252	NA_peak_437_G_Tb927.3.1840	476111	478181	Tb927.3.1840	-	2070	FALSE	11	12	18	16	24	20	0	0	0	0	0	0	0.027707849358079864	0.0518121	increased	4.109494364351609	2.0547471821758045	yes
172	Tb927_03_v5.1	482685	483552	NA_peak_438_G_Tb927.3.1860	482401	483929	Tb927.3.1860	-	867	TRUE	9	11	7	5	3	10	0	0	0	0	0	0	0.027707849358079864	0.0518121	increased	2.9918807858278282	1.4959403929139141	no
173	Tb927_03_v5.1	499527	501262	NA_peak_439_G_Tb927.3.1910	497029	500959	Tb927.3.1910	-	1432	FALSE	0	1	0	0	0	0	4	4	5	6	8	8	0.027281171477617994	0.0518121	decreased	-2.56267	1.4480019679531757	no
174	Tb927_03_v5.1	502619	505045	NA_peak_440_G_Tb927.3.1920	504513	505713	Tb927.3.1920	-	532	FALSE	12	19	24	38	33	52	0	0	0	0	0	1	0.027707849358079864	0.0518121	increased	4.627834919579827	2.4805841264565807	yes
175	Tb927_03_v5.1	512646	513567	NA_peak_441_G_Tb927.3.1955	512822	513486	Tb927.3.1955	-	664	FALSE	0	1	0	2	0	0	0	0	1	0	0	0	0.4142161782425252	0.4704468121525696	increased	0.2641604167868593	0.29874687506009634	no
176	Tb927_03_v5.1	513567	515344	NA_peak_442_G_Tb927.3.1960	514241	515151	Tb927.3.1960	-	910	FALSE	1	0	0	0	0	0	3	0	2	0	1	0	0.10247043485974937	0.14549752308908084	decreased	-0.597494	0.46541354172676297	yes
177	Tb927_03_v5.1	515481	516269	NA_peak_444_G_Tb927.3.1970	515891	516165	Tb927.3.1970	-	274	FALSE	53	59	65	79	70	79	0	0	0	0	0	0	0.027281171477617994	0.0518121	increased	6.083295921068308	3.0416479605341538	yes
178	Tb927_03_v5.1	567353	568188	NA_peak_449_G_Tb927.3.2160	568114	568372	Tb927.3.2160	-	74	FALSE	15	32	25	43	12	15	0	0	0	0	0	0	0.027281171477617994	0.0518121	increased	4.484117529046322	2.242058764523161	yes
179	Tb927_03_v5.1	575822	576806	NA_peak_450_G_Tb927.3.2210	576772	577318	Tb927.3.2210	-	34	FALSE	3	5	2	4	0	3	0	0	0	0	0	0	0.0421682	0.0720497	increased	1.7486421827216123	0.8743210913608062	yes
180	Tb927_03_v5.1	603581	604454	NA_peak_452_G_Tb927.3.2360	603533	603723	Tb927.3.2360	+	142	FALSE	23	22	15	17	0	0	3	3	0	0	0	0	0.0678892	0.10441588715278136	increased	2.2130749097034137	1.7732041215183734	yes
181	Tb927_03_v5.1	609330	610188	NA_peak_454_G_Tb927.3.2410	609694	609883	Tb927.3.2410	+	189	FALSE	24	26	0	0	0	1	21	25	0	7	3	21	0.2785170238295782	0.3397872679152805	decreased	-1.37009	2.418170553946157	yes
182	Tb927_03_v5.1	613287	614691	NA_peak_456_G_Tb927.3.2430	613625	614054	Tb927.3.2430	+	429	FALSE	40	24	19	10	5	4	24	16	22	15	12	9	0.9162824413291021	1	decreased	-0.264598	3.9139089419697095	yes
183	Tb927_03_v5.1	616571	617905	NA_peak_457_G_Tb927.3.2440	615703	617588	Tb927.3.2440	+	1017	FALSE	2	0	2	0	3	0	0	0	2	0	2	1	0.4142161782425252	0.4704468121525696	increased	0.16666666666666666	0.7783208335737186	yes
184	Tb927_03_v5.1	619240	620086	NA_peak_458_G_Tb927.3.2460	618816	619316	Tb927.3.2460	+	76	FALSE	4	2	2	0	0	1	0	1	2	1	0	2	0.7054569861112734	0.7758028385506978	increased	0.2203213491478936	0.9718148414809988	no
185	Tb927_03_v5.1	625895	626487	NA_peak_460_G_Tb927.3.2480	625899	626269	Tb927.3.2480	+	370	FALSE	126	68	122	71	101	60	0	0	0	0	1	0	0.027707849358079864	0.0518121	increased	6.302135221644377	3.3177342774888565	yes
186	Tb927_03_v5.1	629084	630385	NA_peak_461_G_Tb927.3.2490	629540	629855	Tb927.3.2490	+	315	FALSE	0	0	0	0	0	0	0	0	0	0	0	0	1	1	decreased	0	0	no
187	Tb927_03_v5.1	629084	630385	NA_peak_461_G_Tb927.3.2500	629822	631197	Tb927.3.2500	-	563	FALSE	0	0	0	0	0	0	0	0	0	0	0	0	1	1	decreased	0	0	no
188	Tb927_03_v5.1	651580	652996	NA_peak_464_G_Tb927.3.2600	652052	652521	Tb927.3.2600	-	469	FALSE	9	14	6	11	4	10	0	0	0	0	0	1	0.027281171477617994	0.0518121	increased	3.067082637799884	1.700207985566608	yes
189	Tb927_03_v5.1	671977	672888	NA_peak_465_G_Tb927.3.2640	672671	673015	Tb927.3.2640	-	217	FALSE	21	30	20	20	0	0	0	0	0	0	2	2	0.11384629800665805	0.15345532252147448	increased	2.5047229621898968	1.7806823146686672	yes
190	Tb927_03_v5.1	674395	674908	NA_peak_466_G_Tb927.3.2650	674328	674714	Tb927.3.2650	-	319	FALSE	46	42	57	55	49	46	1	0	0	0	17	12	0.027707849358079864	0.0518121	increased	4.162378307572311	3.5595832737167235	no
191	Tb927_03_v5.1	688486	690200	NA_peak_468_G_Tb927.3.2710	688583	689700	Tb927.3.2710	-	1117	FALSE	0	3	0	4	0	1	2	2	3	3	4	3	0.11384629800665805	0.15345532252147448	decreased	-1.02832	1.4011484326014196	no
192	Tb927_03_v5.1	691473	693469	NA_peak_469_G_Tb927.3.2720	693235	693755	Tb927.3.2720	-	234	FALSE	17	16	18	16	13	16	0	0	0	0	0	0	0.026014479622894226	0.0518121	increased	4.081265993449088	2.040632996724544	yes
193	Tb927_03_v5.1	693727	694810	NA_peak_470_G_Tb927.3.2720	693235	693755	Tb927.3.2720	-	28	FALSE	1	0	0	0	0	0	2	2	1	1	1	1	0.019630657257290667	0.0518121	decreased	-1.02832	0.680827	no
194	Tb927_03_v5.1	700307	701643	NA_peak_471_G_Tb927.3.2740	701185	701652	Tb927.3.2740	-	458	FALSE	0	2	4	2	9	2	0	0	0	0	0	0	0.039359508888249725	0.0708033	increased	1.7331239486563652	0.8665619743281826	yes
195	Tb927_03_v5.1	715272	716523	NA_peak_473_G_Tb927.3.2780	715468	716117	Tb927.3.2780	-	649	FALSE	2	1	2	2	0	0	0	1	1	0	0	0	0.10247043485974937	0.14549752308908084	increased	0.6258145836939113	0.6462406251802889	yes
196	Tb927_03_v5.1	730394	732370	NA_peak_474_G_Tb927.3.2820	731793	732031	Tb927.3.2820	-	238	FALSE	10	9	6	8	7	8	7	9	2	3	1	3	0.0421682	0.0720497	increased	1.003612340476395	2.6529546028396167	yes
197	Tb927_03_v5.1	736612	737634	NA_peak_475_G_Tb927.3.2850	736984	737198	Tb927.3.2850	-	214	FALSE	0	4	0	0	0	0	2	2	0	1	2	7	0.216367	0.2668165687293505	decreased	-1.07216	0.9230679664209026	yes
198	Tb927_03_v5.1	738396	740377	NA_peak_476_G_Tb927.3.2870	739748	740400	Tb927.3.2870	-	629	FALSE	2	3	3	3	0	1	4	8	6	7	4	4	0.0268567	0.0518121	decreased	-1.22635	2.0440022257402632	yes
199	Tb927_03_v5.1	743442	747190	NA_peak_477_G_Tb927.3.2900	746322	746905	Tb927.3.2900	-	583	FALSE	4	2	12	12	13	17	0	0	0	0	0	0	0.027281171477617994	0.0518121	increased	3.214174992565104	1.6070874962825517	yes
200	Tb927_03_v5.1	749901	751224	NA_peak_479_G_Tb927.3.2920	750074	750803	Tb927.3.2920	-	729	FALSE	0	2	0	2	1	4	2	1	1	3	2	1	0.6662276454096188	0.7406345130240951	decreased	-0.279679	1.2218148414809988	yes
201	Tb927_03_v5.1	751227	753118	NA_peak_479.2_G_Tb927.3.2930	752088	756577	Tb927.3.2930	-	1030	FALSE	2	3	2	5	4	7	0	0	0	0	0	0	0.027281171477617994	0.0518121	increased	2.1794692661751385	1.0897346330875692	yes
202	Tb927_03_v5.1	759511	760316	NA_peak_480_G_Tb927.3.2950	759788	760472	Tb927.3.2950	-	528	FALSE	0	0	2	1	0	0	0	0	0	0	0	0	0.17971249487899976	0.2230319389770707	increased	0.430827	0.215414	yes
203	Tb927_03_v5.1	771326	772151	NA_peak_481_G_Tb927.3.3010	771611	771763	Tb927.3.3010	-	152	FALSE	0	2	0	0	0	0	0	0	0	0	0	0	0.3173105078629141	0.3670439188092469	increased	0.26416041678685936	0.13208020839342968	yes
204	Tb927_03_v5.1	775822	777296	NA_peak_482_G_Tb927.3.3040	776641	777461	Tb927.3.3040	-	655	FALSE	19	16	35	34	37	35	0	0	0	0	0	0	0.027281171477617994	0.0518121	increased	4.854408578235146	2.427204289117573	yes
205	Tb927_03_v5.1	801089	803322	NA_peak_483_G_Tb927.3.3130	802292	803273	Tb927.3.3130	-	981	FALSE	7	7	9	7	11	10	0	0	0	0	0	0	0.026014479622894226	0.0518121	increased	3.227720369040969	1.6138601845204847	yes
206	Tb927_03_v5.1	811932	812822	NA_peak_486_G_Tb927.3.3160	812255	813205	Tb927.3.3160	-	567	FALSE	107	143	149	210	151	227	0	0	0	0	0	0	0.027707849358079864	0.0518121	increased	7.325924651736195	3.6629623258680977	yes
207	Tb927_03_v5.1	821434	822230	NA_peak_487_G_Tb927.3.3190	821776	823160	Tb927.3.3190	-	454	FALSE	39	60	82	115	82	131	0	0	0	0	0	0	0.027281171477617994	0.0518121	increased	6.317519901605022	3.1587599508025104	yes
208	Tb927_03_v5.1	822316	823975	NA_peak_488_G_Tb927.3.3190	821776	823160	Tb927.3.3190	-	844	FALSE	5	2	0	1	5	2	7	1	3	0	0	0	0.6732899796599957	0.7480571554207508	increased	0.5566416671474375	1.2783208335737188	no
209	Tb927_03_v5.1	824328	826133	NA_peak_489_G_Tb927.3.3200	825765	827056	Tb927.3.3200	-	368	FALSE	4	6	4	6	3	5	0	0	0	0	0	0	0.0268567	0.0518121	increased	2.4739214224351813	1.2369607112175909	yes
210	Tb927_03_v5.1	826133	827249	NA_peak_489.2_G_Tb927.3.3200	825765	827056	Tb927.3.3200	-	923	FALSE	0	0	0	0	0	0	0	0	0	0	0	0	1	1	decreased	0	0	no
211	Tb927_03_v5.1	835096	836214	NA_peak_490_G_Tb927.3.3250	836117	836365	Tb927.3.3250	-	97	FALSE	5	4	4	2	2	2	0	0	0	0	0	0	0.025596805385948558	0.0518121	increased	1.9972843654432249	0.9986421827216124	yes
212	Tb927_03_v5.1	838039	839415	NA_peak_491_G_Tb927.3.3270	838859	840817	Tb927.3.3270	-	556	FALSE	11	17	27	41	32	50	0	0	0	0	0	0	0.027707849358079864	0.0518121	increased	4.7785632180549635	2.3892816090274818	yes
213	Tb927_03_v5.1	839935	840460	NA_peak_491.2_G_Tb927.3.3270	838859	840817	Tb927.3.3270	-	525	TRUE	49	58	61	87	69	87	0	0	0	0	0	0	0.027281171477617994	0.0518121	increased	6.0881403006238335	3.0440701503119167	no
214	Tb927_03_v5.1	846692	847413	NA_peak_492_G_Tb927.3.3300	847219	848038	Tb927.3.3300	-	194	FALSE	2	7	2	8	0	5	0	0	0	0	0	0	0.0421682	0.0720497	increased	1.987468750600964	0.9937343753004816	yes
215	Tb927_03_v5.1	857859	859215	NA_peak_493_G_Tb927.3.3350	858562	858696	Tb927.3.3350	-	134	FALSE	2	3	0	2	0	1	5	5	5	6	1	2	0.027281171477617994	0.0518121	decreased	-1.16288	1.6097608271987118	no
216	Tb927_03_v5.1	862114	864051	NA_peak_494_G_Tb927.3.3380	863716	865110	Tb927.3.3380	-	335	FALSE	11	85	1	43	1	0	1	4	10	13	1	5	0.22491588401596185	0.27613012705564954	increased	0.5494969562928551	2.637028000863664	yes
217	Tb927_03_v5.1	870101	871324	NA_peak_495_G_Tb927.3.3410	870507	871163	Tb927.3.3410	-	656	FALSE	6	72	8	99	6	89	0	0	0	0	0	0	0.027281171477617994	0.0518121	increased	4.685028115090323	2.342514057545161	yes
218	Tb927_03_v5.1	986580	988074	NA_peak_501_G_Tb927.3.3490	986437	986812	Tb927.3.3490	+	232	FALSE	13	14	21	16	19	16	0	0	0	0	1	0	0.027281171477617994	0.0518121	increased	3.9450884856152437	2.1392109094742886	yes
219	Tb927_03_v5.1	1001146	1002407	NA_peak_503_G_Tb927.3.3550	1000346	1001508	Tb927.3.3550	+	362	FALSE	5	2	3	0	1	0	1	1	2	0	0	0	0.0587817	0.0953177	increased	0.5974937501201927	0.896241	yes
220	Tb927_03_v5.1	1003843	1004835	NA_peak_504_G_Tb927.3.3560	1003643	1005194	Tb927.3.3560	+	992	TRUE	8	0	1	0	2	0	0	0	0	0	0	0	0.10880943004054568	0.14697223640132162	increased	0.9591479170272448	0.4795739585136223	no
221	Tb927_03_v5.1	1012238	1013541	NA_peak_505_G_Tb927.3.3590	1012134	1012640	Tb927.3.3590	+	402	FALSE	9	6	16	10	13	11	0	0	0	0	0	0	0.027707849358079864	0.0518121	increased	3.5114158166018945	1.7557079083009473	yes
222	Tb927_03_v5.1	1014430	1015072	NA_peak_506_G_Tb927.3.3599	1013459	1014498	Tb927.3.3599	+	68	FALSE	44	36	28	29	25	25	0	3	0	2	0	3	0.027707849358079864	0.0518121	increased	4.047015831375957	2.9543349991415044	yes
223	Tb927_03_v5.1	1016806	1018550	NA_peak_507_G_Tb927.3.3620	1017195	1018084	Tb927.3.3620	+	889	FALSE	11	7	16	14	27	20	15	10	9	7	18	15	0.11484960926328612	0.15363410860099128	increased	0.291617	3.8173562924487188	yes
224	Tb927_03_v5.1	1023800	1025625	NA_peak_508_G_Tb927.3.3650	1024570	1025344	Tb927.3.3650	+	774	FALSE	2	2	0	1	0	0	7	7	7	4	8	4	0.027281171477617994	0.0518121	decreased	-2.10731	1.7486421827216123	yes
225	Tb927_03_v5.1	1030339	1031453	NA_peak_509_G_Tb927.3.3680	1029921	1030389	Tb927.3.3680	+	50	FALSE	13	22	12	18	10	14	0	0	0	0	1	1	0.027281171477617994	0.0518121	increased	3.607601053990852	2.13713	yes
226	Tb927_03_v5.1	1031519	1034292	NA_peak_510_G_Tb927.3.3690	1032283	1032991	Tb927.3.3690	+	708	FALSE	66	63	95	84	109	119	0	0	0	0	0	0	0.027707849358079864	0.0518121	increased	6.458115489408301	3.2290577447041504	yes
227	Tb927_03_v5.1	1047957	1048733	NA_peak_511_G_Tb927.3.3750	1048082	1049650	Tb927.3.3750	+	651	FALSE	11	7	18	19	22	14	0	0	0	0	0	0	0.027707849358079864	0.0518121	increased	3.93088	1.9654392217264696	no
228	Tb927_03_v5.1	1050862	1051862	NA_peak_512_G_Tb927.3.3760	1050899	1051393	Tb927.3.3760	+	494	FALSE	95	78	114	105	98	85	0	0	0	0	0	0	0.027707849358079864	0.0518121	increased	6.586295854864591	3.2931479274322952	yes
229	Tb927_03_v5.1	1053981	1054980	NA_peak_513_G_Tb927.3.3780	1054018	1054471	Tb927.3.3780	+	453	FALSE	89	79	117	91	98	87	0	0	0	0	0	0	0.027707849358079864	0.0518121	increased	6.551462405892132	3.275731202946066	yes
230	Tb927_03_v5.1	1064664	1065220	NA_peak_515_G_Tb927.3.3830	1064781	1064870	Tb927.3.3830	+	89	FALSE	0	0	0	0	0	0	0	0	0	0	0	0	1	1	decreased	0	0	yes
231	Tb927_03_v5.1	1066084	1067190	NA_peak_516_G_Tb927.3.3840	1066235	1066255	Tb927.3.3840	+	20	FALSE	1	1	2	2	2	3	0	0	0	0	0	0	0.025596805385948558	0.0518121	increased	1.4591479170272448	0.7295739585136224	yes
232	Tb927_03_v5.1	1105943	1106804	NA_peak_517_G_Tb927.3.3940	1099464	1106975	Tb927.3.3940	+	861	TRUE	0	0	0	0	0	0	1	0	1	0	2	0	0.10247043485974937	0.14549752308908084	decreased	-0.597494	0.29874687506009634	no
233	Tb927_03_v5.1	1109099	1111478	NA_peak_518_G_Tb927.3.3950	1109224	1110065	Tb927.3.3950	+	841	FALSE	0	0	0	0	0	0	7	4	4	3	8	4	0.026014479622894226	0.0518121	decreased	-2.52262	1.2613091071753664	yes
234	Tb927_03_v5.1	1113382	1115551	NA_peak_519_G_Tb927.3.3960	1111599	1113801	Tb927.3.3960	+	419	FALSE	57	35	61	46	85	60	0	0	0	0	0	0	0.027707849358079864	0.0518121	increased	5.8156155418165625	2.9078077709082817	yes
235	Tb927_03_v5.1	1123879	1126200	NA_peak_523_G_Tb927.3.4005	1123845	1124699	Tb927.3.4005	+	820	FALSE	11	5	13	4	3	4	1	0	1	1	2	0	0.027707849358079864	0.0518121	increased	2.006028935425581	1.7671748844996498	no
236	Tb927_03_v5.1	1138006	1139903	NA_peak_525_G_Tb927.3.4040	1139215	1140258	Tb927.3.4040	-	688	FALSE	21	20	29	26	20	33	0	0	0	2	0	0	0.027281171477617994	0.0518121	increased	4.401390817082664	2.464855825328192	yes
237	Tb927_03_v5.1	1141739	1143621	NA_peak_526_G_Tb927.3.4060	1143388	1143430	Tb927.3.4060	-	42	FALSE	6	7	3	6	0	1	6	2	4	1	2	1	0.4614509878333607	0.5228700334994472	increased	0.2192503042879883	1.8261598218752069	yes
238	Tb927_03_v5.1	1151526	1152720	NA_peak_530_G_Tb927.3.4090	1152523	1152861	Tb927.3.4090	-	197	FALSE	3	58	2	77	4	85	0	0	0	0	0	1	0.027707849358079864	0.0518121	increased	3.9168667697557837	2.1251000515445586	yes
239	Tb927_03_v5.1	1168285	1169690	NA_peak_534_G_Tb927.3.4160	1168570	1170159	Tb927.3.4160	-	1120	FALSE	25	30	46	54	46	62	2	2	0	1	0	0	0.027281171477617994	0.0518121	increased	4.725421394577585	3.0576981975291777	yes
240	Tb927_03_v5.1	1172698	1173571	NA_peak_535_G_Tb927.3.4180	1172200	1173209	Tb927.3.4180	-	511	FALSE	0	1	0	0	0	0	0	0	0	0	0	0	0.3173105078629141	0.3670439188092469	increased	0.16666666666666666	0.0833333	no
241	Tb927_03_v5.1	1189752	1190587	NA_peak_536_G_Tb927.3.4230	1189177	1190316	Tb927.3.4230	-	564	FALSE	62	94	94	124	59	86	0	2	0	0	0	0	0.027707849358079864	0.0518121	increased	6.141274502593332	3.3347976680835254	no
242	Tb927_03_v5.1	1195640	1196771	NA_peak_537_G_Tb927.3.4250	1195959	1196903	Tb927.3.4250	-	812	FALSE	0	17	3	24	2	26	0	0	0	0	0	0	0.0431144	0.0721424	increased	2.8589385323502765	1.4294692661751385	yes
243	Tb927_03_v5.1	1200960	1202245	NA_peak_538_G_Tb927.3.4270	1200349	1202788	Tb927.3.4270	-	1285	TRUE	3	4	5	5	2	5	0	0	0	0	0	0	0.026014479622894226	0.0518121	increased	2.276963016295331	1.1384815081476656	no
244	Tb927_03_v5.1	1246745	1248202	NA_peak_542_G_Tb927.3.4450	1247086	1247752	Tb927.3.4450	-	666	FALSE	9	11	8	5	5	5	0	0	0	0	0	0	0.026014479622894226	0.0518121	increased	2.9719505165357165	1.4859752582678585	yes
245	Tb927_03_v5.1	1256965	1258396	NA_peak_543_G_Tb927.3.4500	1256475	1257998	Tb927.3.4500	-	1033	FALSE	0	1	0	2	0	1	2	1	1	0	2	2	0.33399825582199794	0.3858872705657727	decreased	-0.528321	0.861654	no
246	Tb927_03_v5.1	1259623	1260404	NA_peak_544_G_Tb927.3.4510	1260167	1260456	Tb927.3.4510	-	237	FALSE	0	3	0	3	0	0	0	0	0	0	0	0	0.15729920705028502	0.20192973603479067	increased	0.6666666666666666	0.3333333333333333	yes
247	Tb927_03_v5.1	1263283	1265015	NA_peak_545_G_Tb927.3.4520	1264804	1265163	Tb927.3.4520	-	211	FALSE	9	10	5	4	1	4	2	2	2	1	2	2	0.045799589111186666	0.075786	increased	1.0142276500691263	1.9945825756355269	yes
248	Tb927_03_v5.1	1270117	1271953	NA_peak_546_G_Tb927.3.4560	1271336	1273859	Tb927.3.4560	-	617	FALSE	21	24	33	39	59	64	0	0	0	0	0	0	0.027707849358079864	0.0518121	increased	5.2403228588644515	2.6201614294322253	yes
249	Tb927_03_v5.1	1281706	1282967	NA_peak_547_G_Tb927.3.4590	1282871	1287350	Tb927.3.4590	-	96	FALSE	1	0	0	0	0	0	0	0	0	0	0	0	0.3173105078629141	0.3670439188092469	increased	0.16666666666666666	0.0833333	yes
250	Tb927_03_v5.1	1316787	1317711	NA_peak_550_G_Tb927.3.4650	1316508	1317238	Tb927.3.4650	-	451	FALSE	0	1	0	0	0	1	0	1	0	1	2	2	0.10247043485974937	0.14549752308908084	decreased	-0.528321	0.5974937501201927	no
251	Tb927_03_v5.1	1329079	1330138	NA_peak_551_G_Tb927.3.4710	1328985	1330990	Tb927.3.4710	-	1059	TRUE	12	18	12	18	14	22	15	23	9	9	0	0	0.2071604489114608	0.25562519474707274	increased	1.5163947207231678	3.296333808777564	no
252	Tb927_03_v5.1	1342197	1343813	NA_peak_552_G_Tb927.3.4760	1343620	1344509	Tb927.3.4760	-	193	FALSE	10	31	9	30	10	22	0	0	0	0	0	0	0.027281171477617994	0.0518121	increased	4.119758266434308	2.0598791332171538	yes
253	Tb927_03_v5.1	1394351	1395199	NA_peak_556_G_Tb927.3.4960	1393857	1394710	Tb927.3.4960	+	359	FALSE	0	0	0	1	0	0	0	0	0	0	0	0	0.3173105078629141	0.3670439188092469	increased	0.16666666666666666	0.0833333	no
254	Tb927_03_v5.1	1396555	1398772	NA_peak_557_G_Tb927.3.4970	1398574	1399017	Tb927.3.4970	+	198	FALSE	0	0	0	0	0	0	0	0	0	0	0	0	1	1	decreased	0	0	no
255	Tb927_03_v5.1	1406611	1407691	NA_peak_559_G_Tb927.3.5010	1406874	1407746	Tb927.3.5010	+	817	FALSE	64	20	59	14	7	2	15	4	15	3	5	0	0.027281171477617994	0.0518121	increased	1.651089722022816	3.3100266269461613	no
256	Tb927_03_v5.1	1412500	1414381	NA_peak_562_G_Tb927.3.5020	1412366	1412795	Tb927.3.5020	+	295	FALSE	31	19	39	20	39	29	0	0	0	0	1	0	0.027707849358079864	0.0518121	increased	4.710832050508227	2.5220826919207804	yes
257	Tb927_03_v5.1	1418141	1419266	NA_peak_564_G_Tb927.3.5050	1418842	1419020	Tb927.3.5050	+	178	FALSE	24	3	26	6	17	3	0	0	0	0	1	0	0.027281171477617994	0.0518121	increased	3.229337269239685	1.781335301286509	yes
258	Tb927_03_v5.1	1423595	1425416	NA_peak_565_G_Tb927.3.5070	1423177	1423764	Tb927.3.5070	+	169	FALSE	8	5	9	3	6	4	5	4	2	0	6	2	0.0421682	0.0720497	increased	0.8869880158145604	2.257522427758686	yes
259	Tb927_03_v5.1	1428182	1429483	NA_peak_566_G_Tb927.3.5080	1425966	1428589	Tb927.3.5080	+	407	FALSE	2	3	3	4	5	4	0	0	0	0	0	0	0.0268567	0.0518121	increased	2.1356301985361728	1.0678150992680864	yes
260	Tb927_03_v5.1	1439801	1441020	NA_peak_568_G_Tb927.3.5130	1439501	1439984	Tb927.3.5130	+	183	FALSE	8	6	10	5	11	2	0	0	0	0	0	0	0.027707849358079864	0.0518121	increased	2.865266507383447	1.4326332536917237	yes
261	Tb927_03_v5.1	1445202	1446146	NA_peak_569_G_Tb927.3.5140	1443548	1445489	Tb927.3.5140	+	287	FALSE	3	2	2	1	1	0	1	0	0	0	0	0	0.0384339	0.0703113	increased	1.0283208335737186	0.680827	yes
262	Tb927_03_v5.1	1454524	1456074	NA_peak_571_G_Tb927.3.5180	1454317	1455250	Tb927.3.5180	+	726	FALSE	9	5	2	1	3	1	0	0	0	0	0	0	0.027281171477617994	0.0518121	increased	1.915308849388279	0.9576544246941396	yes
263	Tb927_03_v5.1	1458950	1459645	NA_peak_572_G_Tb927.3.5190	1458054	1459102	Tb927.3.5190	+	152	FALSE	13	14	11	12	0	0	0	0	0	0	0	0	0.0678892	0.10441588715278136	increased	2.4999412894213955	1.2499706447106975	yes
264	Tb927_03_v5.1	1466819	1468750	NA_peak_573_G_Tb927.3.5220	1465600	1468259	Tb927.3.5220	+	1440	FALSE	9	9	13	10	13	15	0	0	0	0	0	0	0.0268567	0.0518121	increased	3.619666275421205	1.8098331377106025	yes
265	Tb927_03_v5.1	1475141	1475832	NA_peak_574_G_Tb927.3.5250	1475179	1479530	Tb927.3.5250	+	653	FALSE	69	60	69	59	68	49	0	0	0	0	0	0	0.027281171477617994	0.0518121	increased	5.974762435602372	2.987381217801186	no
266	Tb927_03_v5.1	1503753	1504556	NA_peak_576_G_Tb927.3.5360	1503098	1504017	Tb927.3.5360	+	264	FALSE	2	2	0	1	1	0	0	0	0	0	0	0	0.0633178	0.1017382650969524	increased	0.861654	0.430827	yes
267	Tb927_03_v5.1	1511215	1511620	NA_peak_577_G_Tb927.3.5390	1509815	1511945	Tb927.3.5390	+	405	TRUE	0	0	0	0	0	0	0	0	0	0	0	0	1	1	decreased	0	0	no
268	Tb927_03_v5.1	1513351	1514793	NA_peak_578_G_Tb927.3.5400	1513824	1514072	Tb927.3.5400	+	248	FALSE	2	3	0	0	0	0	0	0	0	0	1	0	0.28504940740261275	0.3468845766573488	increased	0.4308270834535261	0.3820802083934297	yes
269	Tb927_03_v5.1	1518816	1519490	NA_peak_579_G_Tb927.3.5420	1518440	1519339	Tb927.3.5420	+	523	FALSE	3	0	4	0	0	0	3	0	0	0	1	0	0.6547208460185769	0.7282596917604915	increased	0.2203213491478936	0.6101606745739467	yes
270	Tb927_03_v5.1	1520314	1521189	NA_peak_580_G_Tb927.3.5430	1520581	1521140	Tb927.3.5430	+	559	FALSE	1	0	0	3	0	0	2	1	1	0	0	2	0.4922069926558157	0.5541611210817508	decreased	-0.361654	0.6808270834535259	no
271	Tb927_03_v5.1	1545417	1547037	NA_peak_581_G_Tb927.3.5520	1545649	1546168	Tb927.3.5520	+	519	FALSE	34	24	41	32	45	31	0	0	0	0	0	0	0.027707849358079864	0.0518121	increased	5.1222354508189865	2.5611177254094932	no
272	Tb927_03_v5.1	1558718	1560433	NA_peak_582_G_Tb927.3.5550	1558863	1559338	Tb927.3.5550	+	475	FALSE	88	69	78	66	73	62	1	0	0	0	3	0	0.027707849358079864	0.0518121	increased	5.693603279279183	3.346801639639592	yes
273	Tb927_03_v5.1	1562575	1563995	NA_peak_583_G_Tb927.3.5580	1563041	1563208	Tb927.3.5580	+	167	FALSE	79	55	58	45	28	24	4	6	0	0	1	0	0.027707849358079864	0.0518121	increased	4.4846736983868585	3.2638840186842573	yes
274	Tb927_03_v5.1	1582325	1583783	NA_peak_584_G_Tb927.3.5660	1581874	1582498	Tb927.3.5660	+	173	FALSE	20	16	21	17	25	21	0	0	0	0	1	0	0.027281171477617994	0.0518121	increased	4.2115013701478485	2.2724173517405912	yes
275	Tb927_04_v5.1	106714	108426	NA_peak_603_G_Tb927.4.360	107625	108153	Tb927.4.360	-	528	FALSE	8	0	6	1	3	0	2	0	0	0	0	0	0.0655997	0.10285056741313932	increased	1.2320529037964598	0.8801868686850893	yes
276	Tb927_04_v5.1	107930	108426	NA_peak_603.2_G_Tb927.4.360	107625	108153	Tb927.4.360	-	223	FALSE	0	0	0	0	0	0	0	0	0	0	0	0	1	1	decreased	0	0	no
277	Tb927_04_v5.1	115051	116247	NA_peak_605_G_Tb927.4.400	114771	115493	Tb927.4.400	-	442	FALSE	3	1	3	0	0	0	0	0	0	0	0	0	0.10247043485974937	0.14549752308908084	increased	0.8333333333333334	0.4166666666666667	no
278	Tb927_04_v5.1	116245	117843	NA_peak_606_G_Tb927.4.410	116889	117384	Tb927.4.410	-	495	FALSE	5	4	2	4	1	2	0	1	0	0	0	0	0.027281171477617994	0.0518121	increased	1.7331239486563652	1.0332286409948492	yes
279	Tb927_04_v5.1	118151	119367	NA_peak_607_G_Tb927.4.420	118450	119853	Tb927.4.420	-	917	FALSE	21	34	13	20	15	20	10	10	0	0	5	6	0.027707849358079864	0.0518121	increased	2.3115872905240056	3.207657088604228	yes
280	Tb927_04_v5.1	126476	128670	NA_peak_608_G_Tb927.4.430	127653	128071	Tb927.4.430	-	418	FALSE	6	9	12	13	4	8	0	0	0	0	0	0	0.027707849358079864	0.0518121	increased	3.1881551255788887	1.5940775627894446	yes
281	Tb927_04_v5.1	130447	131489	NA_peak_609_G_Tb927.4.450	130348	131218	Tb927.4.450	-	771	FALSE	97	143	143	226	145	239	0	0	0	0	0	0	0.027281171477617994	0.0518121	increased	7.312970581463213	3.6564852907316063	no
282	Tb927_04_v5.1	134259	136374	NA_peak_610_G_Tb927.4.460	134928	135155	Tb927.4.460	-	227	FALSE	102	59	114	66	117	79	0	0	0	2	2	4	0.027707849358079864	0.0518121	increased	5.5362814020189015	3.6834495503977296	yes
283	Tb927_04_v5.1	140979	142433	NA_peak_612_G_Tb927.4.500	141838	142453	Tb927.4.500	-	595	FALSE	1	0	1	1	2	3	4	5	2	4	4	5	0.0268567	0.0518121	decreased	-1.18928	1.6921361906288923	yes
284	Tb927_04_v5.1	150350	152196	NA_peak_614_G_Tb927.4.560	151286	151602	Tb927.4.560	-	316	FALSE	129	106	172	142	194	183	0	0	0	0	0	0	0.027707849358079864	0.0518121	increased	7.248204438941888	3.6241022194709447	yes
285	Tb927_04_v5.1	187582	188662	NA_peak_615_G_Tb927.4.660	187805	187982	Tb927.4.660	-	177	FALSE	50	125	68	149	46	72	9	18	14	16	8	11	0.027707849358079864	0.0518121	increased	2.5687275459916408	5.004213197554701	yes
286	Tb927_04_v5.1	195997	196989	NA_peak_617_G_Tb927.4.700	196673	196847	Tb927.4.700	-	174	FALSE	43	42	13	13	22	16	0	0	0	0	0	0	0.027281171477617994	0.0518121	increased	4.518571835793659	2.2592859178968294	yes
287	Tb927_04_v5.1	201554	202879	NA_peak_620_G_Tb927.4.720	202431	203011	Tb927.4.720	-	448	FALSE	4	3	10	6	19	16	1	1	0	0	0	0	0.027707849358079864	0.0518121	increased	2.8330175952866608	1.749842130976664	yes
288	Tb927_04_v5.1	206829	207451	NA_peak_621_G_Tb927.4.750	207073	207427	Tb927.4.750	-	354	FALSE	0	0	0	0	0	0	0	0	0	0	0	0	1	1	decreased	0	0	yes
289	Tb927_04_v5.1	211090	212647	NA_peak_622_G_Tb927.4.770	211403	212179	Tb927.4.770	-	776	FALSE	16	28	19	28	20	33	1	0	1	0	1	0	0.027281171477617994	0.0518121	increased	4.100855531736992	2.550427765868496	yes
290	Tb927_04_v5.1	217069	217500	NA_peak_623_G_Tb927.4.790	217456	218134	Tb927.4.790	-	44	FALSE	1	0	0	0	0	0	1	0	1	0	1	0	0.15729920705028502	0.20192973603479067	decreased	-0.333333	0.3333333333333333	yes
291	Tb927_04_v5.1	237031	237994	NA_peak_624_G_Tb927.4.870	237697	238337	Tb927.4.870	-	297	FALSE	17	23	15	26	25	42	0	0	0	0	0	0	0.027707849358079864	0.0518121	increased	4.606079912861689	2.3030399564308444	yes
292	Tb927_04_v5.1	271148	273574	NA_peak_627_G_Tb927.4.1000	271688	274999	Tb927.4.1000	-	1886	FALSE	7	8	12	3	10	8	0	0	0	0	0	0	0.027281171477617994	0.0518121	increased	3.083286889943836	1.541643444971918	yes
293	Tb927_04_v5.1	278740	280558	NA_peak_629_G_Tb927.4.1030	278366	278751	Tb927.4.1030	-	11	FALSE	49	55	35	35	26	25	3	3	0	0	0	2	0.027281171477617994	0.0518121	increased	4.276904305716727	3.0692792363118886	no
294	Tb927_04_v5.1	326907	328670	NA_peak_633_G_Tb927.4.1220	327881	328132	Tb927.4.1220	-	251	FALSE	28	24	40	35	49	40	0	0	0	0	0	0	0.027281171477617994	0.0518121	increased	5.171787064225917	2.5858935321129586	no
295	Tb927_04_v5.1	334616	336883	NA_peak_634_G_Tb927.4.1270	336235	336559	Tb927.4.1270	-	324	FALSE	70	99	124	176	139	211	1	0	0	0	0	3	0.027707849358079864	0.0518121	increased	6.514032769255443	3.757016384627722	yes
296	Tb927_04_v5.1	339098	341736	NA_peak_635_G_Tb927.4.1300	340714	341651	Tb927.4.1300	-	937	FALSE	57	79	109	163	139	205	0	0	0	0	0	1	0.027707849358079864	0.0518121	increased	6.689100725380977	3.511217029357156	yes
297	Tb927_04_v5.1	355531	356575	NA_peak_637_G_Tb927.4.1360	356375	356651	Tb927.4.1360	-	200	FALSE	3	6	4	2	7	4	0	2	1	3	1	2	0.045799589111186666	0.075786	increased	1.1443747685185284	1.7671748844996495	yes
298	Tb927_04_v5.1	359024	360161	NA_peak_638_G_Tb927.4.1390	359384	360413	Tb927.4.1390	-	777	FALSE	0	1	0	2	0	2	1	1	2	1	2	1	0.33399825582199794	0.3858872705657727	decreased	-0.5	0.9449875002403854	yes
299	Tb927_04_v5.1	398034	398790	NA_peak_639_G_Tb927.4.1540	396608	398736	Tb927.4.1540	-	702	FALSE	16	15	47	54	24	28	0	0	0	0	0	0	0.027707849358079864	0.0518121	increased	4.8259370400664094	2.4129685200332043	no
300	Tb927_04_v5.1	411204	412529	NA_peak_642_G_Tb927.4.1610	411637	412094	Tb927.4.1610	-	457	FALSE	0	0	0	0	0	0	3	2	3	2	2	1	0.025596805385948558	0.0518121	decreased	-1.62581	0.8129072918469556	yes
301	Tb927_04_v5.1	418727	420531	NA_peak_643_G_Tb927.4.1650	420506	421894	Tb927.4.1650	-	25	FALSE	56	96	44	58	47	66	5	7	6	6	1	1	0.027707849358079864	0.0518121	increased	3.709779724730992	4.054835253171556	yes
302	Tb927_04_v5.1	423101	425052	NA_peak_644_G_Tb927.4.1660	424368	425932	Tb927.4.1660	-	684	FALSE	65	105	90	145	82	138	0	0	0	0	0	1	0.027707849358079864	0.0518121	increased	6.493985712845133	3.4136595230892333	yes
303	Tb927_04_v5.1	426956	429608	NA_peak_645_G_Tb927.4.1680	429009	429632	Tb927.4.1680	-	599	FALSE	13	22	17	27	17	32	0	1	0	2	0	4	0.027281171477617994	0.0518121	increased	3.6026042211344644	2.6191172098353186	yes
304	Tb927_04_v5.1	436974	438493	NA_peak_646_G_Tb927.4.1720	438370	438497	Tb927.4.1720	-	123	FALSE	13	11	7	10	7	7	0	1	0	1	0	1	0.027281171477617994	0.0518121	increased	2.8086248402360092	1.9043124201180048	yes
305	Tb927_04_v5.1	443991	444726	NA_peak_647_G_Tb927.4.1760	444518	445152	Tb927.4.1760	-	208	FALSE	41	37	58	49	21	15	1	0	0	0	0	0	0.027707849358079864	0.0518121	increased	4.937695965666034	2.635514649499684	yes
306	Tb927_04_v5.1	452660	454502	NA_peak_649_G_Tb927.4.1820	453065	453192	Tb927.4.1820	-	127	FALSE	1	1	3	5	2	1	2	2	4	3	2	2	0.4795001221869535	0.540168	decreased	-0.248642	1.6526419249345248	yes
307	Tb927_04_v5.1	455781	457394	NA_peak_650_G_Tb927.4.1840	456621	459436	Tb927.4.1840	-	773	FALSE	8	10	17	16	21	22	0	0	0	0	0	0	0.027707849358079864	0.0518121	increased	3.978289672911095	1.9891448364555475	yes
308	Tb927_04_v5.1	463764	465481	NA_peak_652_G_Tb927.4.1860	464704	465051	Tb927.4.1860	-	347	FALSE	7	7	5	11	7	12	0	0	0	0	0	0	0.026014479622894226	0.0518121	increased	3.145060786597234	1.572530393298617	yes
309	Tb927_04_v5.1	478687	479411	NA_peak_654_G_Tb927.4.1910	479167	485771	Tb927.4.1910	-	244	FALSE	0	0	0	0	0	1	0	0	0	0	0	0	0.3173105078629141	0.3670439188092469	increased	0.16666666666666666	0.0833333	no
310	Tb927_04_v5.1	479529	479930	NA_peak_655_G_Tb927.4.1910	479167	485771	Tb927.4.1910	-	401	TRUE	0	0	0	0	0	0	0	0	0	0	0	0	1	1	decreased	0	0	no
311	Tb927_04_v5.1	484028	486236	NA_peak_656_G_Tb927.4.1910	479167	485771	Tb927.4.1910	-	1743	FALSE	3	4	0	4	0	2	0	0	0	0	1	0	0.0782482	0.11940230335427593	increased	1.2048031150826466	0.769068	no
312	Tb927_04_v5.1	486268	487507	NA_peak_657_G_Tb927.4.1920	486895	487280	Tb927.4.1920	-	385	FALSE	2	2	0	2	0	1	0	1	1	2	0	1	0.4142161782425252	0.4704468121525696	increased	0.19498750024038536	0.861654	yes
313	Tb927_04_v5.1	511615	512466	NA_peak_659_G_Tb927.4.2040	512184	512688	Tb927.4.2040	-	282	FALSE	5	2	3	1	6	3	0	0	0	0	0	0	0.027281171477617994	0.0518121	increased	1.9962133205833192	0.9981066602916596	yes
314	Tb927_04_v5.1	516720	517741	NA_peak_660_G_Tb927.4.2070	517009	517254	Tb927.4.2070	-	245	FALSE	70	131	96	174	101	162	0	0	0	0	0	0	0.027707849358079864	0.0518121	increased	6.877736448180863	3.4388682240904305	no
315	Tb927_04_v5.1	549178	550389	NA_peak_663_G_Tb927.4.2110	547824	550130	Tb927.4.2110	+	952	FALSE	9	4	13	2	6	0	0	0	0	0	0	0	0.0431144	0.0721424	increased	2.3072547557685152	1.1536273778842574	yes
316	Tb927_04_v5.1	559947	561420	NA_peak_665_G_Tb927.4.2170	559447	560459	Tb927.4.2170	+	512	FALSE	9	6	7	7	2	2	0	0	0	0	0	0	0.0268567	0.0518121	increased	2.5498680030645464	1.2749340015322732	yes
317	Tb927_04_v5.1	586095	587279	NA_peak_666_G_Tb927.4.2260	585800	586383	Tb927.4.2260	+	288	FALSE	1	0	0	1	0	0	0	0	0	0	0	0	0.15729920705028502	0.20192973603479067	increased	0.3333333333333333	0.16666666666666666	yes
318	Tb927_04_v5.1	596740	597653	NA_peak_667_G_Tb927.4.2290	596949	597594	Tb927.4.2290	+	645	FALSE	1	0	2	0	0	0	2	1	0	0	0	0	1	1	decreased	0	0.430827	no
319	Tb927_04_v5.1	599068	600595	NA_peak_668_G_Tb927.4.2300	599870	601117	Tb927.4.2300	+	725	FALSE	2	0	2	0	2	0	1	0	2	2	4	2	0.1305700181157362	0.17329494673523038	decreased	-0.553655	1.0693085916011915	no
320	Tb927_04_v5.1	603729	605053	NA_peak_669_G_Tb927.4.2310	603246	604163	Tb927.4.2310	+	434	FALSE	10	12	18	20	24	23	0	0	0	0	0	0	0.027707849358079864	0.0518121	increased	4.1714891605827695	2.0857445802913848	yes
321	Tb927_04_v5.1	605110	606868	NA_peak_670_G_Tb927.4.2320	605044	605700	Tb927.4.2320	+	590	FALSE	16	14	14	11	14	9	0	0	0	0	0	0	0.026014479622894226	0.0518121	increased	3.7858375372807367	1.8929187686403683	yes
322	Tb927_04_v5.1	618742	620346	NA_peak_671_G_Tb927.4.2390	618796	619081	Tb927.4.2390	+	285	FALSE	31	19	40	20	25	14	21	19	23	22	29	27	0.892738	0.9767785999058508	increased	0.012499691344144637	4.60694	yes
323	Tb927_04_v5.1	623940	626048	NA_peak_672_G_Tb927.4.2400	623601	623970	Tb927.4.2400	+	30	FALSE	16	14	14	13	8	9	2	0	1	1	2	0	0.027281171477617994	0.0518121	increased	2.8384211749020563	2.2808647543580807	yes
324	Tb927_04_v5.1	629184	629607	NA_peak_674_G_Tb927.4.2410	628052	630477	Tb927.4.2410	+	423	TRUE	58	27	91	47	86	39	0	0	0	0	0	0	0.027707849358079864	0.0518121	increased	5.7605656698222845	2.8802828349111422	no
325	Tb927_04_v5.1	636612	639076	NA_peak_675_G_Tb927.4.2450	638082	638824	Tb927.4.2450	+	742	FALSE	74	43	47	20	24	11	24	23	26	22	24	20	0.22491588401596185	0.27613012705564954	increased	0.391818	4.786482557033235	yes
326	Tb927_04_v5.1	667291	669167	NA_peak_678_G_Tb927.4.2520	667376	667576	Tb927.4.2520	+	200	FALSE	18	12	10	12	11	6	1	1	1	0	1	0	0.027707849358079864	0.0518121	increased	2.916759331856972	2.1250463325951525	yes
327	Tb927_04_v5.1	669507	670390	NA_peak_679_G_Tb927.4.2530	668335	669794	Tb927.4.2530	+	287	FALSE	60	37	77	53	86	54	0	0	0	0	0	0	0.027707849358079864	0.0518121	increased	5.907209630234263	2.9536048151171315	yes
328	Tb927_04_v5.1	685610	686877	NA_peak_680_G_Tb927.4.2590	683265	686249	Tb927.4.2590	+	639	FALSE	2	0	1	0	0	0	0	0	0	0	0	0	0.17971249487899976	0.2230319389770707	increased	0.430827	0.215414	no
329	Tb927_04_v5.1	705631	706493	NA_peak_681_G_Tb927.4.2650	704263	706342	Tb927.4.2650	+	711	FALSE	4	1	5	5	7	2	0	0	0	0	0	0	0.027281171477617994	0.0518121	increased	2.1794692661751385	1.0897346330875692	no
330	Tb927_04_v5.1	710829	713568	NA_peak_682_G_Tb927.4.2680	710924	712067	Tb927.4.2680	+	1143	FALSE	12	13	15	14	9	7	0	0	0	0	0	0	0.027707849358079864	0.0518121	increased	3.6227688884490963	1.8113844442245481	yes
331	Tb927_04_v5.1	713594	714856	NA_peak_683_G_Tb927.4.2700	714135	714870	Tb927.4.2700	+	721	FALSE	25	15	32	29	46	43	0	0	0	0	0	0	0.027707849358079864	0.0518121	increased	4.9442908172371665	2.4721454086185832	no
332	Tb927_04_v5.1	723464	726137	NA_peak_685_G_Tb927.4.2740	723507	725492	Tb927.4.2740	+	1985	FALSE	2	2	3	5	4	3	0	0	0	0	0	0	0.0268567	0.0518121	increased	2.0128025995084715	1.0064012997542358	yes
333	Tb927_04_v5.1	727364	728254	NA_peak_686_G_Tb927.4.2750	727321	730496	Tb927.4.2750	+	890	TRUE	1	1	0	0	0	0	0	0	0	0	0	0	0.15729920705028502	0.20192973603479067	increased	0.3333333333333333	0.16666666666666666	no
334	Tb927_04_v5.1	733933	734800	NA_peak_688_G_Tb927.4.2760	733478	734023	Tb927.4.2760	+	90	FALSE	40	29	18	18	20	17	6	7	9	7	0	0	0.027707849358079864	0.0518121	increased	2.5322095057316467	3.2876519223566514	yes
335	Tb927_04_v5.1	734996	736281	NA_peak_689_G_Tb927.4.2770	735340	735715	Tb927.4.2770	+	375	FALSE	1	1	1	0	0	0	1	1	3	0	2	1	0.10247043485974937	0.14549752308908084	decreased	-0.597494	0.7987468750600963	yes
336	Tb927_04_v5.1	742961	743707	NA_peak_690_G_Tb927.4.2800	742478	744883	Tb927.4.2800	+	746	TRUE	0	0	0	0	0	0	0	0	0	0	0	0	1	1	decreased	0	0	no
337	Tb927_04_v5.1	744501	746816	NA_peak_691_G_Tb927.4.2800	742478	744883	Tb927.4.2800	+	382	FALSE	27	32	14	20	11	16	2	1	1	2	1	1	0.027707849358079864	0.0518121	increased	3.1089095667220867	2.7494422836014287	yes
338	Tb927_04_v5.1	750993	752065	NA_peak_693_G_Tb927.4.2840	751240	751516	Tb927.4.2840	+	276	FALSE	34	24	62	50	79	57	0	0	0	0	0	0	0.027707849358079864	0.0518121	increased	5.600458927034339	2.8002294635171694	no
339	Tb927_04_v5.1	764458	765486	NA_peak_694_G_Tb927.4.2880	764505	764930	Tb927.4.2880	+	425	FALSE	94	70	150	112	140	99	0	0	0	0	0	0	0.027707849358079864	0.0518121	increased	6.760265661958238	3.3801328309791185	yes
340	Tb927_04_v5.1	773656	775336	NA_peak_695_G_Tb927.4.2910	773407	774594	Tb927.4.2910	+	938	FALSE	13	9	6	2	2	3	1	3	1	0	8	8	0.4605966187047713	0.5225120028673064	increased	0.7944521562600431	2.1205344119441256	yes
341	Tb927_04_v5.1	789284	790449	NA_peak_696_G_Tb927.4.2970	789029	789918	Tb927.4.2970	+	634	FALSE	0	0	0	0	1	0	0	0	1	1	0	0	0.5637028616507731	0.6317247427622117	decreased	-0.166667	0.25	no
342	Tb927_04_v5.1	798087	799029	NA_peak_698_G_Tb927.4.3010	798155	798372	Tb927.4.3010	+	217	FALSE	13	9	3	2	3	4	5	4	0	0	0	0	0.027281171477617994	0.0518121	increased	1.6882138361574943	1.6619220173468334	yes
343	Tb927_04_v5.1	802672	803711	NA_peak_700_G_Tb927.4.3020	802880	803146	Tb927.4.3020	+	266	FALSE	13	10	11	10	11	8	6	4	0	0	1	0	0.027281171477617994	0.0518121	increased	2.4894641908786435	2.2662792649301493	yes
344	Tb927_04_v5.1	811095	812549	NA_peak_701_G_Tb927.4.3060	810523	812027	Tb927.4.3060	+	932	FALSE	14	6	17	10	18	14	0	0	0	0	0	0	0.027281171477617994	0.0518121	increased	3.74974	1.87487	yes
345	Tb927_04_v5.1	837806	839794	NA_peak_702_G_Tb927.4.3170	837849	839270	Tb927.4.3170	+	1421	FALSE	6	1	7	3	2	1	9	7	7	6	8	8	0.0412268	0.0720497	decreased	-1.17947	2.488454203550696	yes
346	Tb927_04_v5.1	867960	869597	NA_peak_705_G_Tb927.4.3320	868360	869335	Tb927.4.3320	-	975	FALSE	27	27	28	33	29	27	2	1	0	0	0	0	0.027707849358079864	0.0518121	increased	4.4482394495730135	2.6549468082400334	no
347	Tb927_04_v5.1	870240	871099	NA_peak_706_G_Tb927.4.3330	870314	870947	Tb927.4.3330	-	633	FALSE	16	18	11	9	0	0	24	25	16	13	12	9	0.027707849358079864	0.0518121	decreased	-1.5032	3.2919802028795546	no
348	Tb927_04_v5.1	882984	884359	NA_peak_707_G_Tb927.4.3390	883800	884010	Tb927.4.3390	-	210	FALSE	30	38	20	11	0	0	24	30	30	27	13	13	0.11484960926328612	0.15363410860099128	decreased	-1.45957	3.7659326691225283	yes
349	Tb927_04_v5.1	891136	892417	NA_peak_708_G_Tb927.4.3420	891911	892336	Tb927.4.3420	-	425	FALSE	62	42	41	27	49	38	0	0	0	0	11	12	0.027707849358079864	0.0518121	increased	4.20785	3.318156470878133	yes
350	Tb927_04_v5.1	896531	897983	NA_peak_709_G_Tb927.4.3450	897378	897937	Tb927.4.3450	-	559	FALSE	7	9	4	5	5	5	0	1	0	0	0	0	0.026014479622894226	0.0518121	increased	2.56646	1.4498953076615158	yes
351	Tb927_04_v5.1	920195	921032	NA_peak_712_G_Tb927.4.3620	919807	921727	Tb927.4.3620	-	837	TRUE	12	16	0	0	9	11	4	0	1	0	1	0	0.0782482	0.11940230335427593	increased	1.7288108433520981	1.5847267708239423	no
352	Tb927_04_v5.1	922989	923951	NA_peak_713_G_Tb927.4.3630	922847	923648	Tb927.4.3630	-	659	FALSE	37	62	14	31	9	12	9	16	6	6	6	10	0.027707849358079864	0.0518121	increased	1.3105964207721108	3.8704460972106896	no
353	Tb927_04_v5.1	924910	925752	NA_peak_714_G_Tb927.4.3640	924864	925569	Tb927.4.3640	-	659	FALSE	21	2	11	3	5	3	6	1	3	0	3	1	0.027281171477617994	0.0518121	increased	1.2344940331238603	2.085139503571531	no
354	Tb927_04_v5.1	976984	977909	NA_peak_719_G_Tb927.4.3750	977091	977729	Tb927.4.3750	+	638	FALSE	0	0	0	0	0	0	3	0	4	0	2	0	0.10880943004054568	0.14697223640132162	decreased	-0.984482	0.4922408829673765	no
355	Tb927_04_v5.1	987789	988748	NA_peak_721_G_Tb927.4.3780	988163	989011	Tb927.4.3780	-	585	FALSE	4	4	2	5	3	4	0	0	0	0	0	0	0.026014479622894226	0.0518121	increased	2.18928	1.09464	yes
356	Tb927_04_v5.1	1044634	1045248	NA_peak_724_G_Tb927.4.3950	1044349	1045963	Tb927.4.3950	-	614	TRUE	0	1	0	3	0	0	0	2	0	4	0	4	0.10247043485974937	0.14549752308908084	decreased	-0.538136	0.769068	no
357	Tb927_04_v5.1	1050935	1052971	NA_peak_725_G_Tb927.4.3970	1051199	1054473	Tb927.4.3970	-	1772	FALSE	8	8	7	5	16	12	3	2	4	2	7	6	0.0268567	0.0518121	increased	1.0689178407683224	2.7509935901153737	yes
358	Tb927_04_v5.1	1053277	1054996	NA_peak_726_G_Tb927.4.3970	1051199	1054473	Tb927.4.3970	-	1196	FALSE	0	2	0	2	0	4	2	3	2	1	1	0	0.5950764956239487	0.6649645814657942	decreased	-0.279679	1.055148174814332	no
359	Tb927_04_v5.1	1057718	1059242	NA_peak_727_G_Tb927.4.3990	1058819	1059788	Tb927.4.3990	-	423	FALSE	0	2	0	1	0	0	0	0	1	0	0	0	0.4142161782425252	0.4704468121525696	increased	0.2641604167868593	0.29874687506009634	yes
360	Tb927_04_v5.1	1060543	1062551	NA_peak_728_G_Tb927.4.4000	1061860	1063097	Tb927.4.4000	-	691	FALSE	16	2	20	1	18	1	1	0	0	0	3	7	0.11484960926328612	0.15363410860099128	increased	1.7187783796989735	1.8593891898494868	yes
361	Tb927_04_v5.1	1063871	1065356	NA_peak_729_G_Tb927.4.4010	1065125	1066411	Tb927.4.4010	-	231	FALSE	15	1	18	1	16	2	0	0	0	0	3	6	0.11484960926328612	0.15363410860099128	increased	1.8521663222262457	1.7273089814560572	yes
362	Tb927_04_v5.1	1067148	1068912	NA_peak_730_G_Tb927.4.4020	1068483	1069243	Tb927.4.4020	-	429	FALSE	14	44	16	50	17	47	0	1	1	0	3	7	0.027281171477617994	0.0518121	increased	3.6522532295539154	2.9927932814436247	yes
363	Tb927_04_v5.1	1068915	1069822	NA_peak_731_G_Tb927.4.4020	1068483	1069243	Tb927.4.4020	-	328	FALSE	0	1	0	2	0	0	0	2	0	3	0	1	0.0832645	0.12489677499532564	decreased	-0.333333	0.5974937501201927	no
364	Tb927_04_v5.1	1072302	1073405	NA_peak_732_G_Tb927.4.4040	1072897	1073889	Tb927.4.4040	-	508	FALSE	0	1	1	4	2	3	0	1	0	1	0	0	0.0655997	0.10285056741313932	increased	0.9844817659347532	0.8255742163007098	yes
365	Tb927_04_v5.1	1081219	1082560	NA_peak_733_G_Tb927.4.4070	1081390	1082063	Tb927.4.4070	-	673	FALSE	0	0	0	0	0	0	4	5	3	7	10	11	0.027707849358079864	0.0518121	decreased	-2.82521	1.412607059580581	yes
366	Tb927_04_v5.1	1087274	1088450	NA_peak_734_G_Tb927.4.4110	1088307	1088378	Tb927.4.4110	-	71	FALSE	0	2	0	0	0	0	0	0	0	0	0	0	0.3173105078629141	0.3670439188092469	increased	0.26416041678685936	0.13208020839342968	yes
367	Tb927_04_v5.1	1104811	1105831	NA_peak_735_G_Tb927.4.4180	1105230	1105994	Tb927.4.4180	-	601	FALSE	0	0	0	0	0	0	2	2	0	0	0	1	0.10247043485974937	0.14549752308908084	decreased	-0.694988	0.3474937501201927	yes
368	Tb927_04_v5.1	1107765	1110175	NA_peak_736_G_Tb927.4.4190	1108710	1109839	Tb927.4.4190	-	1129	FALSE	22	0	13	0	11	0	2	0	0	0	0	0	0.10880943004054568	0.14697223640132162	increased	1.7218194796857695	1.125070156629744	yes
369	Tb927_04_v5.1	1109255	1110175	NA_peak_737_G_Tb927.4.4190	1108710	1109839	Tb927.4.4190	-	584	FALSE	0	0	0	0	0	0	0	0	0	0	0	0	1	1	decreased	0	0	no
370	Tb927_04_v5.1	1117591	1119677	NA_peak_738_G_Tb927.4.4230	1119525	1121805	Tb927.4.4230	-	152	FALSE	15	0	14	0	8	0	1	0	0	0	0	0	0.10247043485974937	0.14549752308908084	increased	1.6794692661751385	1.006401299754236	yes
371	Tb927_04_v5.1	1138757	1140865	NA_peak_740_G_Tb927.4.4310	1139740	1140137	Tb927.4.4310	-	397	FALSE	0	0	0	0	0	0	0	0	0	0	0	0	1	1	decreased	0	0	yes
372	Tb927_04_v5.1	1153234	1155500	NA_peak_741_G_Tb927.4.4380	1154053	1155026	Tb927.4.4380	-	973	FALSE	6	8	3	10	9	7	0	0	0	0	0	0	0.027707849358079864	0.0518121	increased	2.9597732728374293	1.4798866364187149	yes
373	Tb927_04_v5.1	1167301	1167773	NA_peak_742_G_Tb927.4.4410	1167569	1168173	Tb927.4.4410	-	204	FALSE	0	5	1	8	1	4	0	0	0	0	0	0	0.0421682	0.0720497	increased	1.6794692661751385	0.8397346330875691	no
374	Tb927_04_v5.1	1176583	1177669	NA_peak_744_G_Tb927.4.4430	1177275	1177871	Tb927.4.4430	-	394	FALSE	64	57	77	67	62	59	0	0	1	0	0	0	0.027707849358079864	0.0518121	increased	5.856230731229508	3.0947820322814215	yes
375	Tb927_04_v5.1	1181434	1182516	NA_peak_745_G_Tb927.4.4440	1182113	1182722	Tb927.4.4440	-	403	FALSE	82	73	96	103	94	83	1	0	2	0	2	0	0.027707849358079864	0.0518121	increased	5.779515564495248	3.5847452824880093	yes
376	Tb927_04_v5.1	1186297	1187380	NA_peak_746_G_Tb927.4.4450	1186986	1187585	Tb927.4.4450	-	394	FALSE	18	53	19	63	11	54	1	0	1	0	1	0	0.027707849358079864	0.0518121	increased	4.448510887456705	2.7242554437283526	yes
377	Tb927_04_v5.1	1191148	1191672	NA_peak_747_G_Tb927.4.4460	1191451	1191875	Tb927.4.4460	-	221	FALSE	13	0	14	1	11	0	1	0	0	0	1	0	0.0678892	0.10441588715278136	increased	1.7165346697312132	1.1916	yes
378	Tb927_04_v5.1	1195575	1196065	NA_peak_748_G_Tb927.4.4470	1195876	1196300	Tb927.4.4470	-	189	FALSE	16	0	18	0	12	0	1	0	0	0	1	0	0.10880943004054568	0.14697223640132162	increased	1.6726383454725031	1.1696525060695848	yes
379	Tb927_04_v5.1	1199998	1201292	NA_peak_749_G_Tb927.4.4480	1200168	1203923	Tb927.4.4480	-	1124	FALSE	19	27	17	21	10	11	0	0	0	0	0	0	0.027707849358079864	0.0518121	increased	4.133838959397171	2.0669194796985857	yes
380	Tb927_04_v5.1	1201664	1203538	NA_peak_750_G_Tb927.4.4480	1200168	1203923	Tb927.4.4480	-	1874	TRUE	16	16	8	7	4	5	6	1	2	1	4	1	0.0421682	0.0720497	increased	1.589582626980898	2.413832233101469	no
381	Tb927_04_v5.1	1232727	1234068	NA_peak_751_G_Tb927.4.4520	1230025	1238954	Tb927.4.4520	-	1341	TRUE	1	0	2	3	1	4	0	0	0	0	0	0	0.0421682	0.0720497	increased	1.3178150992680864	0.6589075496340432	no
382	Tb927_04_v5.1	1238094	1239409	NA_peak_752_G_Tb927.4.4520	1230025	1238954	Tb927.4.4520	-	860	FALSE	42	42	22	17	11	7	13	12	0	0	3	3	0.027707849358079864	0.0518121	increased	2.4371973879043303	3.1365644673186157	no
383	Tb927_04_v5.1	1258658	1259472	NA_peak_753_G_Tb927.4.4570	1258606	1259264	Tb927.4.4570	-	606	FALSE	5	2	1	0	0	1	0	0	0	0	0	0	0.0655997	0.10285056741313932	increased	1.0283208335737186	0.5141604167868593	no
384	Tb927_04_v5.1	1261503	1264023	NA_peak_754_G_Tb927.4.4580	1263191	1264340	Tb927.4.4580	-	832	FALSE	3	3	2	3	1	1	0	0	0	1	0	0	0.0264345	0.0518121	increased	1.430827083453526	0.8820802083934297	yes
385	Tb927_04_v5.1	1268721	1270796	NA_peak_756.2_G_Tb927.4.4590	1270468	1272177	Tb927.4.4590	-	328	FALSE	3	5	2	7	3	12	2	2	0	1	0	0	0.027281171477617994	0.0518121	increased	1.783406619690182	1.5866908100854764	yes
386	Tb927_04_v5.1	1275554	1276877	NA_peak_757_G_Tb927.4.4610	1275607	1275706	Tb927.4.4610	-	99	FALSE	0	0	0	0	0	0	0	0	1	0	0	0	0.3173105078629141	0.3670439188092469	decreased	-0.166667	0.0833333	no
387	Tb927_04_v5.1	1292183	1293883	NA_peak_760_G_Tb927.4.4700	1293405	1293877	Tb927.4.4700	-	472	FALSE	29	42	31	39	25	32	27	27	23	26	37	49	0.7531523647659145	0.8259145423788927	increased	0.0922623	5.020521736076305	yes
388	Tb927_04_v5.1	1299942	1301690	NA_peak_761_G_Tb927.4.4730	1300113	1300968	Tb927.4.4730	-	855	FALSE	0	1	0	2	0	0	4	4	3	2	5	3	0.039359508888249725	0.0708033	decreased	-1.7048	1.2832286409948497	yes
389	Tb927_04_v5.1	1310884	1313617	NA_peak_762_G_Tb04.3I12.100	1312814	1312950	Tb04.3I12.100	-	136	FALSE	9	2	9	2	3	0	0	0	0	0	1	0	0.0384339	0.0703113	increased	1.8022968652028395	1.0678150992680864	yes
390	Tb927_04_v5.1	1313853	1314759	NA_peak_764_G_Tb927.4.4810	1314540	1315302	Tb927.4.4810	-	219	FALSE	2	4	7	2	1	1	3	2	0	1	0	1	0.13079706180685854	0.17329494673523038	increased	0.8178150992680863	1.3397346330875692	yes
391	Tb927_04_v5.1	1322317	1324256	NA_peak_765_G_Tb927.4.4840	1322880	1323209	Tb927.4.4840	-	329	FALSE	8	0	7	0	4	0	0	0	0	0	0	0	0.10880943004054568	0.14697223640132162	increased	1.415308849388279	0.7076544246941395	yes
392	Tb927_04_v5.1	1326305	1328267	NA_peak_766_G_Tb927.4.4860	1326906	1327197	Tb927.4.4860	-	291	FALSE	7	11	7	9	3	6	0	0	0	0	0	1	0.027281171477617994	0.0518121	increased	2.7857075862776868	1.5595204598055101	yes
393	Tb927_04_v5.1	1340760	1343270	NA_peak_767_G_Tb927.4.4900	1339429	1341283	Tb927.4.4900	-	523	FALSE	38	44	36	31	25	18	3	2	2	2	0	0	0.027707849358079864	0.0518121	increased	3.8633647350403466	3.0574969512140844	no
394	Tb927_04_v5.1	1363429	1364686	NA_peak_768_G_Tb927.4.4970	1363224	1364480	Tb927.4.4970	-	1051	FALSE	0	1	0	0	0	2	4	3	4	4	5	4	0.025596805385948558	0.0518121	decreased	-1.88129	1.3714697817493129	no
395	Tb927_04_v5.1	1378625	1379649	NA_peak_770_G_Tb927.4.5030	1379418	1380127	Tb927.4.5030	-	231	FALSE	2	7	0	0	5	12	0	0	0	0	0	0	0.0678892	0.10441588715278136	increased	1.8117274532639007	0.9058637266319504	yes
396	Tb927_04_v5.1	1394825	1396229	NA_peak_772_G_Tb927.4.5090	1394057	1395759	Tb927.4.5090	-	934	FALSE	15	0	10	0	2	0	7	0	6	0	9	0	0.5929800980174267	0.6630036694998993	decreased	-0.0141481	1.5144730946919518	no
397	Tb927_04_v5.1	1398019	1398955	NA_peak_773_G_Tb927.4.5110	1398435	1398839	Tb927.4.5110	-	404	FALSE	147	243	170	275	158	258	0	0	0	0	0	0	0.027707849358079864	0.0518121	increased	7.666043152971138	3.8330215764855686	yes
398	Tb927_04_v5.1	1422378	1424344	NA_peak_774_G_Tb927.4.5230	1422721	1422970	Tb927.4.5230	-	249	FALSE	4	17	7	9	5	7	4	8	1	1	1	2	0.0431144	0.0721424	increased	1.3869880158145609	2.3729632740824185	yes
399	Tb927_04_v5.1	1440386	1441393	NA_peak_777_G_Tb927.4.5310	1438178	1441876	Tb927.4.5310	-	1007	TRUE	16	7	28	14	40	21	0	0	0	0	0	0	0.027707849358079864	0.0518121	increased	4.2782196758736335	2.1391098379368176	no
400	Tb927_04_v5.1	1449920	1452179	NA_peak_778_G_Tb927.4.5335	1451985	1452286	Tb927.4.5335	-	194	FALSE	18	6	8	4	6	2	1	0	1	0	0	0	0.027281171477617994	0.0518121	increased	2.48991	1.5782877462174685	yes
401	Tb927_04_v5.1	1460199	1460804	NA_peak_779_G_Tb927.4.5380	1460535	1460754	Tb927.4.5380	-	219	FALSE	0	1	0	0	0	1	0	0	0	0	0	0	0.15729920705028502	0.20192973603479067	increased	0.3333333333333333	0.16666666666666666	yes
402	Tb927_05_v5.1	74080	75450	NA_peak_821_G_Tb927.5.310	74530	76125	Tb927.5.310	-	920	FALSE	35	94	43	106	49	125	1	0	1	0	1	0	0.027707849358079864	0.0518121	increased	5.593635888014388	3.2968179440071945	no
403	Tb927_05_v5.1	85611	86688	NA_peak_823_G_Tb927.5.286b	86539	87258	Tb927.5.286b	-	149	FALSE	1	2	3	6	0	1	0	0	0	0	0	0	0.0421682	0.0720497	increased	1.3987195704631266	0.6993597852315633	no
404	Tb927_05_v5.1	131162	132562	NA_peak_826_G_Tb927.5.309b	131573	133269	Tb927.5.309b	-	989	FALSE	62	59	83	75	95	75	1	0	1	0	2	0	0.027281171477617994	0.0518121	increased	5.628723828129061	3.411855664184724	no
405	Tb927_05_v5.1	179063	180646	NA_peak_830_G_Tb927.5.390	180088	180454	Tb927.5.390	+	366	FALSE	3	0	2	1	1	0	1	0	0	0	0	0	0.0633178	0.1017382650969524	increased	0.7641604167868594	0.5487468750600963	yes
406	Tb927_05_v5.1	211192	212988	NA_peak_832.2_G_Tb927.5.500	211891	212918	Tb927.5.500	-	1027	FALSE	42	63	51	73	50	64	0	0	0	0	0	0	0.027707849358079864	0.0518121	increased	5.8384918322453485	2.9192459161226743	yes
407	Tb927_05_v5.1	216126	218208	NA_peak_833_G_Tb927.5.510	217645	219184	Tb927.5.510	-	563	FALSE	7	14	13	12	8	8	1	0	0	0	0	0	0.027281171477617994	0.0518121	increased	3.2924225397819735	1.8128779365576533	yes
408	Tb927_05_v5.1	226155	227087	NA_peak_834_G_Tb927.5.550	226656	228315	Tb927.5.550	-	431	FALSE	30	30	42	34	13	16	7	3	3	0	1	0	0.027707849358079864	0.0518121	increased	3.393126359288127	3.0298965129773965	yes
409	Tb927_05_v5.1	232132	232950	NA_peak_835_G_Tb927.5.570	231746	232749	Tb927.5.570	-	617	FALSE	0	0	0	0	0	0	0	0	0	0	0	1	0.3173105078629141	0.3670439188092469	decreased	-0.166667	0.0833333	no
410	Tb927_05_v5.1	238772	239440	NA_peak_838_G_Tb927.5.580	239313	239385	Tb927.5.580	-	72	FALSE	47	64	63	89	68	92	0	0	0	0	0	0	0.027707849358079864	0.0518121	increased	6.124477779660914	3.062238889830457	yes
411	Tb927_05_v5.1	258245	260553	NA_peak_841_G_Tb927.5.610	259130	260523	Tb927.5.610	-	1393	FALSE	5	5	5	7	4	5	0	0	0	0	0	0	0.023544102412552784	0.0518121	increased	2.610296349628664	1.305148174814332	no
412	Tb927_05_v5.1	261409	262892	NA_peak_842_G_Tb927.5.620	262588	263699	Tb927.5.620	-	304	FALSE	12	22	17	28	25	39	0	0	0	0	0	0	0.027707849358079864	0.0518121	increased	4.54571	2.27286	yes
413	Tb927_05_v5.1	311000	312520	NA_peak_845_G_Tb927.5.730	311262	311911	Tb927.5.730	+	649	FALSE	2	60	0	71	0	66	4	6	6	8	4	5	0.3454475304692257	0.3962846670453707	increased	0.6230434156884543	2.9804306305197943	yes
414	Tb927_05_v5.1	313972	315023	NA_peak_846_G_Tb927.5.750	314105	314429	Tb927.5.750	+	324	FALSE	0	0	0	0	0	0	0	0	0	0	0	0	1	1	decreased	0	0	yes
415	Tb927_05_v5.1	320140	321081	NA_peak_847_G_Tb927.5.760	317175	320526	Tb927.5.760	+	386	FALSE	1	49	1	64	1	80	2	0	2	0	2	0	0.3400846081830643	0.3915208923388657	increased	2.7085310839207226	2.14675	yes
416	Tb927_05_v5.1	327634	329776	NA_peak_848_G_Tb927.5.790	327387	328892	Tb927.5.790	+	1258	FALSE	9	6	12	9	8	11	0	0	0	0	0	0	0.027281171477617994	0.0518121	increased	3.3177563886894816	1.6588781943447408	yes
417	Tb927_05_v5.1	330451	332273	NA_peak_849_G_Tb927.5.800	330484	334686	Tb927.5.800	+	1789	FALSE	11	7	12	9	21	16	0	0	0	0	0	0	0.027707849358079864	0.0518121	increased	3.692370795606208	1.846185397803104	no
418	Tb927_05_v5.1	337636	338956	NA_peak_850_G_Tb927.5.810	336204	338288	Tb927.5.810	+	652	FALSE	0	0	0	0	0	0	0	0	0	0	0	0	1	1	decreased	0	0	yes
419	Tb927_05_v5.1	337636	340641	NA_peak_850.2_G_Tb927.5.810	336204	338288	Tb927.5.810	+	652	FALSE	0	14	0	19	0	22	1	0	0	0	2	0	0.22491588401596185	0.27613012705564954	increased	1.6945696909719563	1.2781119289395042	yes
420	Tb927_05_v5.1	352534	355115	NA_peak_851_G_Tb927.5.860	351658	353384	Tb927.5.860	+	850	FALSE	132	49	200	78	231	93	0	1	0	0	0	0	0.027707849358079864	0.0518121	increased	6.677756818572857	3.505545075953096	yes
421	Tb927_05_v5.1	357047	358473	NA_peak_852_G_Tb927.5.890	356585	357202	Tb927.5.890	+	155	FALSE	6	46	1	75	1	88	0	0	0	0	0	0	0.027281171477617994	0.0518121	increased	3.8476007863575368	1.9238003931787688	yes
422	Tb927_05_v5.1	360206	361788	NA_peak_853_G_Tb927.5.900	359945	360514	Tb927.5.900	+	308	FALSE	6	37	1	58	1	69	0	0	0	0	0	0	0.027281171477617994	0.0518121	increased	3.677868083634666	1.838934041817333	yes
423	Tb927_05_v5.1	373691	375588	NA_peak_856_G_Tb927.5.940	373866	374159	Tb927.5.940	+	293	FALSE	36	27	50	42	51	36	2	2	0	2	1	0	0.027281171477617994	0.0518121	increased	4.378417327661119	3.1483565808578047	no
424	Tb927_05_v5.1	397646	398734	NA_peak_858_G_Tb927.5.1050	398128	399723	Tb927.5.1050	+	606	FALSE	0	0	0	0	0	0	0	0	0	0	0	0	1	1	decreased	0	0	no
425	Tb927_05_v5.1	399670	400889	NA_peak_859_G_Tb927.5.1050	398128	399723	Tb927.5.1050	+	53	FALSE	48	32	7	5	4	1	2	2	0	0	0	0	0.027707849358079864	0.0518121	increased	2.732678259606644	1.894659963377041	yes
426	Tb927_05_v5.1	412395	413755	NA_peak_860_G_Tb927.5.1090	412113	412842	Tb927.5.1090	+	447	FALSE	21	14	30	25	47	39	0	0	0	0	0	0	0.027707849358079864	0.0518121	increased	4.821308139730384	2.410654069865192	no
427	Tb927_05_v5.1	420592	421070	NA_peak_861_G_Tb927.5.1110	420150	420769	Tb927.5.1110	+	177	FALSE	4	0	2	0	3	0	0	0	0	0	0	0	0.10880943004054568	0.14697223640132162	increased	0.984482	0.4922408829673765	yes
428	Tb927_05_v5.1	440557	442156	NA_peak_862_G_Tb927.5.1120	440698	441076	Tb927.5.1120	+	378	FALSE	7	7	5	10	3	7	0	0	0	0	0	0	0.026014479622894226	0.0518121	increased	2.840732353226409	1.4203661766132043	yes
429	Tb927_05_v5.1	446945	449391	NA_peak_863_G_Tb927.5.1140	447102	448881	Tb927.5.1140	+	1779	FALSE	22	12	10	10	4	7	2	2	0	0	2	0	0.026014479622894226	0.0518121	increased	2.618317584032765	2.101640042376961	yes
430	Tb927_05_v5.1	461800	465806	NA_peak_864_G_Tb927.5.1210	463014	464057	Tb927.5.1210	+	1043	FALSE	8	7	16	14	24	19	0	0	0	0	1	0	0.027707849358079864	0.0518121	increased	3.688343787160543	2.0108385602469383	yes
431	Tb927_05_v5.1	466125	467805	NA_peak_865_G_Tb927.5.1230	467297	468059	Tb927.5.1230	+	508	FALSE	38	27	35	34	36	42	0	2	2	0	2	1	0.027281171477617994	0.0518121	increased	4.212132629579116	3.0652142318168036	no
432	Tb927_05_v5.1	473085	474428	NA_peak_866_G_Tb927.5.1260	474134	476619	Tb927.5.1260	+	294	FALSE	0	0	0	0	0	0	0	0	0	0	0	0	1	1	decreased	0	0	no
433	Tb927_05_v5.1	476617	477537	NA_peak_867_G_Tb927.5.1270	477439	477768	Tb927.5.1270	+	98	FALSE	61	21	37	18	65	26	0	0	0	0	0	0	0.027707849358079864	0.0518121	increased	5.118127429572211	2.559063714786105	no
434	Tb927_05_v5.1	484177	486827	NA_peak_868_G_Tb927.5.1300	484044	484683	Tb927.5.1300	+	506	FALSE	35	28	45	40	37	33	1	0	1	0	1	0	0.027707849358079864	0.0518121	increased	4.707401718656484	2.853700859328242	yes
435	Tb927_05_v5.1	489811	490801	NA_peak_869_G_Tb927.5.1320	489873	490136	Tb927.5.1320	+	263	FALSE	153	102	147	96	154	105	7	7	0	0	0	0	0.027707849358079864	0.0518121	increased	5.961116355921937	3.980558177960968	yes
436	Tb927_05_v5.1	520251	521886	NA_peak_870_G_Tb927.5.1460	520444	521596	Tb927.5.1460	-	1152	FALSE	11	21	14	19	12	21	0	1	0	0	0	0	0.027707849358079864	0.0518121	increased	3.9055140244387885	2.1194236788860605	yes
437	Tb927_05_v5.1	521853	523822	NA_peak_871_G_Tb927.5.1470	522736	524018	Tb927.5.1470	-	1086	FALSE	15	4	16	3	9	3	1	0	0	0	1	1	0.027707849358079864	0.0518121	increased	2.455219838504177	1.7276099192520886	yes
438	Tb927_05_v5.1	523358	523703	NA_peak_872_G_Tb927.5.1470	522736	524018	Tb927.5.1470	-	345	TRUE	0	0	0	0	0	0	0	0	0	0	0	0	1	1	decreased	0	0	no
439	Tb927_05_v5.1	534788	536259	NA_peak_873_G_Tb927.5.1520	536047	537353	Tb927.5.1520	-	212	FALSE	14	14	18	10	10	6	0	0	0	0	0	0	0.0268567	0.0518121	increased	3.6313211439988033	1.8156605719994017	yes
440	Tb927_05_v5.1	548323	549908	NA_peak_875_G_Tb927.5.1570	548702	551549	Tb927.5.1570	-	1206	FALSE	6	6	5	5	2	4	0	0	0	0	0	0	0.0268567	0.0518121	increased	2.4485875735276736	1.2242937867638366	yes
441	Tb927_05_v5.1	566570	567809	NA_peak_878_G_Tb927.5.1600	566858	568039	Tb927.5.1600	+	951	FALSE	2	3	1	2	0	0	3	0	0	2	2	1	0.8907458009320663	0.9751481103266446	decreased	0	1.0283208335737186	no
442	Tb927_05_v5.1	591674	592143	NA_peak_880_G_Tb927.5.1680	591288	591745	Tb927.5.1680	+	71	FALSE	17	12	22	12	14	9	0	0	0	0	0	0	0.027281171477617994	0.0518121	increased	3.887197514046232	1.943598757023116	yes
443	Tb927_05_v5.1	648442	649405	NA_peak_883_G_Tb927.5.1900	648172	648837	Tb927.5.1900	+	395	FALSE	15	7	13	12	14	10	0	0	0	0	0	0	0.027707849358079864	0.0518121	increased	3.6456861424074174	1.8228430712037087	yes
444	Tb927_05_v5.1	654414	655943	NA_peak_885_G_Tb927.5.1920	655002	655145	Tb927.5.1920	+	143	FALSE	3	1	2	2	2	3	1	1	1	3	1	1	0.12897804299196425	0.17135275937536112	increased	0.4591479170272446	1.3962406251802892	yes
445	Tb927_05_v5.1	660254	661187	NA_peak_886_G_Tb927.5.1950	660841	662833	Tb927.5.1950	+	346	FALSE	2	1	3	3	2	1	0	0	0	0	0	0	0.0264345	0.0518121	increased	1.5283208335737186	0.7641604167868593	no
446	Tb927_05_v5.1	664300	665209	NA_peak_887_G_Tb927.5.1960	664138	664496	Tb927.5.1960	+	196	FALSE	27	20	23	15	16	18	0	5	0	5	0	4	0.027707849358079864	0.0518121	increased	3.1046953506536283	2.8009898580484265	yes
447	Tb927_05_v5.1	670474	671937	NA_peak_888_G_Tb927.5.1980	670452	670893	Tb927.5.1980	+	419	FALSE	2	1	3	4	0	0	0	0	0	2	0	1	0.10247043485974937	0.14549752308908084	increased	0.7203213491478937	0.7909877580274728	yes
448	Tb927_05_v5.1	673322	674790	NA_peak_890_G_Tb927.5.1990	673901	677482	Tb927.5.1990	+	889	FALSE	84	85	140	134	193	184	0	0	0	0	21	16	0.027707849358079864	0.0518121	increased	5.606070413850873	4.2275176169067095	no
449	Tb927_05_v5.1	675985	677061	NA_peak_891_G_Tb927.5.1990	673901	677482	Tb927.5.1990	+	1076	TRUE	3	2	5	5	1	0	0	0	0	0	0	0	0.0421682	0.0720497	increased	1.6258145836939113	0.8129072918469556	no
450	Tb927_05_v5.1	677064	678771	NA_peak_892_G_Tb927.5.1990	673901	677482	Tb927.5.1990	+	418	FALSE	7	4	13	13	13	9	0	0	0	0	0	0	0.026014479622894226	0.0518121	increased	3.3443201593245893	1.6721600796622946	yes
451	Tb927_05_v5.1	705455	706487	NA_peak_896_G_Tb927.5.2050	706135	706275	Tb927.5.2050	-	140	FALSE	22	34	11	16	0	0	7	9	0	0	0	0	0.0678892	0.10441588715278136	increased	1.8338903700143518	1.9705998674884029	yes
452	Tb927_05_v5.1	711627	712579	NA_peak_897_G_Tb927.5.2080	712520	713438	Tb927.5.2080	-	59	FALSE	40	54	6	21	7	17	7	8	6	7	0	3	0.0421682	0.0720497	increased	1.9330572227966736	3.2960752653149896	yes
453	Tb927_05_v5.1	723484	725143	NA_peak_898_G_Tb927.5.2120	723085	725952	Tb927.5.2120	-	1659	TRUE	24	47	15	28	14	22	4	4	2	2	1	1	0.027281171477617994	0.0518121	increased	2.9505785076786584	3.1109194523755015	no
454	Tb927_05_v5.1	761611	763528	NA_peak_900_G_Tb927.5.2250	761590	761784	Tb927.5.2250	+	173	FALSE	5	6	5	5	1	2	1	0	0	0	2	0	0.045799589111186666	0.075786	increased	1.7603737373701789	1.3110139521386155	yes
455	Tb927_05_v5.1	784628	785407	NA_peak_901_G_Tb927.5.2320	784172	785018	Tb927.5.2320	+	390	FALSE	1	2	2	6	1	3	0	0	0	0	0	0	0.0268567	0.0518121	increased	1.662879987249986	0.83144	yes
456	Tb927_05_v5.1	785485	786410	NA_peak_902_G_Tb927.5.2325	785660	786324	Tb927.5.2325	+	664	FALSE	2	1	2	2	2	1	0	0	0	0	0	0	0.023140931308743732	0.0518121	increased	1.3899750004807707	0.6949875002403854	no
457	Tb927_05_v5.1	809479	811345	NA_peak_903_G_Tb927.5.2360	808365	811773	Tb927.5.2360	+	1866	TRUE	2	1	3	3	6	4	0	0	0	1	0	3	0.0268567	0.0518121	increased	1.4523742529443535	1.2261871264721766	no
458	Tb927_05_v5.1	817099	818955	NA_peak_904_G_Tb927.5.2390	816316	817915	Tb927.5.2390	+	816	FALSE	2	4	1	3	0	1	0	0	0	0	0	0	0.0421682	0.0720497	increased	1.3178150992680864	0.6589075496340432	yes
459	Tb927_05_v5.1	828905	830811	NA_peak_905_G_Tb927.5.2410	829049	829702	Tb927.5.2410	+	653	FALSE	81	65	97	83	79	62	0	0	0	0	0	0	0.027707849358079864	0.0518121	increased	6.284696901542964	3.142348450771482	yes
460	Tb927_05_v5.1	847327	849476	NA_peak_906_G_Tb927.5.2460	848307	848662	Tb927.5.2460	+	355	FALSE	6	4	1	0	1	0	5	4	5	4	1	0	0.2763029173374835	0.3375103603222501	decreased	-0.614083	1.4952553506801671	yes
461	Tb927_05_v5.1	877688	878693	NA_peak_907_G_Tb927.5.2530	877681	877991	Tb927.5.2530	+	303	FALSE	5	4	9	3	2	1	0	0	0	0	0	0	0.027707849358079864	0.0518121	increased	2.1356301985361728	1.0678150992680864	yes
462	Tb927_05_v5.1	893657	894742	NA_peak_908_G_Tb927.5.2610	893345	893699	Tb927.5.2610	+	42	FALSE	2	0	0	1	0	0	0	0	0	0	0	1	0.4142161782425252	0.4704468121525696	increased	0.2641604167868593	0.29874687506009634	yes
463	Tb927_05_v5.1	899979	900805	NA_peak_909_G_Tb927.5.2620	896082	900882	Tb927.5.2620	+	826	TRUE	0	0	0	0	1	0	0	0	0	0	0	0	0.3173105078629141	0.3670439188092469	increased	0.16666666666666666	0.0833333	no
464	Tb927_05_v5.1	911960	912629	NA_peak_910_G_Tb927.5.2680	911867	912276	Tb927.5.2680	+	316	FALSE	15	14	25	19	11	12	0	0	0	0	0	0	0.027707849358079864	0.0518121	increased	4.03578	2.017888385624935	yes
465	Tb927_05_v5.1	913268	914678	NA_peak_911_G_Tb927.5.2690	913328	913472	Tb927.5.2690	+	144	FALSE	7	5	1	3	1	1	1	0	0	0	0	0	0.026014479622894226	0.0518121	increased	1.5974937501201931	0.9654135417267632	yes
466	Tb927_05_v5.1	926845	927802	NA_peak_912_G_Tb927.5.2750	926344	927577	Tb927.5.2750	+	732	FALSE	6	4	7	4	0	0	0	0	0	0	0	0	0.0655997	0.10285056741313932	increased	1.7418685186387215	0.8709342593193607	no
467	Tb927_05_v5.1	955332	957425	NA_peak_915_G_Tb927.5.2860	955842	956660	Tb927.5.2860	-	818	FALSE	18	18	20	16	9	12	1	1	1	0	0	3	0.0268567	0.0518121	increased	3.1663338506574537	2.4165002586620603	yes
468	Tb927_05_v5.1	969840	970565	NA_peak_917_G_Tb927.5.2900	970232	971001	Tb927.5.2900	-	333	FALSE	0	0	0	0	0	0	0	0	0	0	0	0	1	1	decreased	0	0	yes
469	Tb927_05_v5.1	988185	989711	NA_peak_921_G_Tb927.5.2950	988766	989109	Tb927.5.2950	+	343	FALSE	3	4	2	2	0	0	0	0	0	0	0	0	0.0655997	0.10285056741313932	increased	1.2486421827216123	0.6243210913608062	yes
470	Tb927_05_v5.1	997685	998565	NA_peak_923_G_Tb927.5.2980	997351	998146	Tb927.5.2980	+	461	FALSE	0	0	0	0	0	1	0	0	0	0	0	0	0.3173105078629141	0.3670439188092469	increased	0.16666666666666666	0.0833333	yes
471	Tb927_05_v5.1	1019337	1020779	NA_peak_925_G_Tb927.5.3080	1019498	1019695	Tb927.5.3080	+	197	FALSE	3	2	0	0	0	0	2	0	1	0	1	0	0.7054569861112734	0.7758028385506978	decreased	0	0.5974937501201927	yes
472	Tb927_05_v5.1	1025131	1026104	NA_peak_927_G_Tb927.5.3110	1025475	1025795	Tb927.5.3110	-	320	FALSE	27	36	28	33	7	14	0	0	0	0	0	0	0.027707849358079864	0.0518121	increased	4.478190453278831	2.2390952266394155	yes
473	Tb927_05_v5.1	1026113	1027495	NA_peak_928_G_Tb927.5.3120	1026783	1027432	Tb927.5.3120	-	649	FALSE	7	6	9	7	7	7	0	0	0	0	0	0	0.023544102412552784	0.0518121	increased	3.021547169490828	1.510773584745414	yes
474	Tb927_05_v5.1	1040777	1041691	NA_peak_930_G_Tb927.5.3160	1040785	1041864	Tb927.5.3160	-	906	FALSE	0	0	0	0	0	0	0	1	0	1	0	0	0.15729920705028502	0.20192973603479067	decreased	-0.333333	0.16666666666666666	no
475	Tb927_05_v5.1	1045769	1046786	NA_peak_931_G_Tb927.5.3170	1046516	1048043	Tb927.5.3170	-	270	FALSE	74	108	85	124	72	104	0	0	0	0	0	0	0.027707849358079864	0.0518121	increased	6.548853688530523	3.2744268442652613	yes
476	Tb927_05_v5.1	1046813	1048234	NA_peak_932_G_Tb927.5.3170	1046516	1048043	Tb927.5.3170	-	1230	FALSE	34	38	28	36	2	5	0	0	0	0	0	0	0.027707849358079864	0.0518121	increased	4.108674099667675	2.0543370498338374	no
477	Tb927_05_v5.1	1052091	1052985	NA_peak_933_G_Tb927.5.3200	1052816	1053061	Tb927.5.3200	-	169	FALSE	14	17	5	9	6	8	0	0	0	0	0	0	0.027707849358079864	0.0518121	increased	3.3268310193598776	1.6634155096799388	yes
478	Tb927_05_v5.1	1056004	1057147	NA_peak_934_G_Tb927.5.3220	1056202	1056943	Tb927.5.3220	-	741	FALSE	12	10	34	39	23	16	0	0	0	0	0	0	0.027707849358079864	0.0518121	increased	4.380584631763702	2.190292315881851	yes
479	Tb927_05_v5.1	1064672	1065654	NA_peak_935_G_Tb927.5.3240	1064960	1065639	Tb927.5.3240	-	679	FALSE	9	14	15	21	12	26	0	0	0	0	0	0	0.027707849358079864	0.0518121	increased	4.023929588239622	2.011964794119811	yes
480	Tb927_05_v5.1	1142951	1144220	NA_peak_937_G_Tb927.5.3450	1143458	1143620	Tb927.5.3450	-	162	FALSE	6	5	4	6	5	3	3	0	3	0	4	0	0.0268567	0.0518121	increased	1.46411	1.7857075862776866	yes
481	Tb927_05_v5.1	1151481	1153630	NA_peak_939_G_Tb927.5.3500	1152887	1153910	Tb927.5.3500	-	743	FALSE	11	15	7	12	8	11	1	1	1	1	1	1	0.027281171477617994	0.0518121	increased	2.5067149535042863	2.253357476752144	yes
482	Tb927_05_v5.1	1162998	1165649	NA_peak_940_G_Tb927.5.3510	1163131	1163294	Tb927.5.3510	+	163	FALSE	16	11	22	16	27	19	2	1	2	2	3	2	0.027281171477617994	0.0518121	increased	2.6788138588898653	2.89605	yes
483	Tb927_05_v5.1	1174845	1176013	NA_peak_942_G_Tb927.5.3560	1174908	1176225	Tb927.5.3560	+	1105	FALSE	4	2	2	0	3	1	1	0	0	0	0	0	0.0412268	0.0720497	increased	1.2486421827216123	0.7909877580274729	no
484	Tb927_05_v5.1	1175997	1177851	NA_peak_943_G_Tb927.5.3560	1174908	1176225	Tb927.5.3560	+	228	FALSE	8	7	4	6	1	1	0	0	0	0	0	0	0.027281171477617994	0.0518121	increased	2.216534669731213	1.1082673348656065	no
485	Tb927_05_v5.1	1188665	1189568	NA_peak_944_G_Tb927.5.3610	1189145	1189703	Tb927.5.3610	+	423	FALSE	1	0	0	0	0	0	1	1	2	3	4	4	0.0421682	0.0720497	decreased	-1.53814	0.9357348908746568	no
486	Tb927_05_v5.1	1189647	1190425	NA_peak_945_G_Tb927.5.3610	1189145	1189703	Tb927.5.3610	+	56	FALSE	1	0	0	0	0	0	0	0	0	0	0	0	0.3173105078629141	0.3670439188092469	increased	0.16666666666666666	0.0833333	yes
487	Tb927_05_v5.1	1197190	1199501	NA_peak_946_G_Tb927.5.3620	1191831	1198146	Tb927.5.3620	+	956	FALSE	20	11	23	18	27	21	1	1	0	0	0	0	0.027707849358079864	0.0518121	increased	4.012826079726594	2.339746373196629	yes
488	Tb927_05_v5.1	1204853	1205649	NA_peak_947_G_Tb927.5.3650	1204743	1205202	Tb927.5.3650	+	349	FALSE	28	21	10	6	8	0	0	0	0	0	0	0	0.0431144	0.0721424	increased	3.1256873593170136	1.5628436796585068	yes
489	Tb927_05_v5.1	1219426	1220454	NA_peak_950_G_Tb927.5.3710	1219321	1219720	Tb927.5.3710	+	294	FALSE	4	1	6	9	5	5	0	0	0	0	0	0	0.027281171477617994	0.0518121	increased	2.436856018879107	1.2184280094395534	yes
490	Tb927_05_v5.1	1247731	1249251	NA_peak_952_G_Tb927.5.3810	1247653	1248412	Tb927.5.3810	+	681	FALSE	7	7	20	13	19	13	0	0	0	0	0	0	0.0268567	0.0518121	increased	3.721492560296889	1.8607462801484445	yes
491	Tb927_05_v5.1	1251568	1252807	NA_peak_953_G_Tb927.5.3830	1251501	1251886	Tb927.5.3830	+	318	FALSE	8	9	6	7	7	7	0	0	0	0	0	0	0.026014479622894226	0.0518121	increased	3.0498680030645464	1.5249340015322732	yes
492	Tb927_05_v5.1	1268114	1269519	NA_peak_954_G_Tb927.5.3890	1268187	1268396	Tb927.5.3890	+	209	FALSE	0	0	0	0	0	0	3	2	9	4	5	5	0.027281171477617994	0.0518121	decreased	-2.39979	1.199895307661516	yes
493	Tb927_05_v5.1	1294680	1295162	NA_peak_957_G_Tb927.5.3990	1294860	1294954	Tb927.5.3990	+	94	FALSE	1	0	2	0	0	0	0	0	0	0	0	0	0.17971249487899976	0.2230319389770707	increased	0.430827	0.215414	yes
494	Tb927_05_v5.1	1299108	1300496	NA_peak_958_G_Tb927.5.4030	1300134	1300285	Tb927.5.4030	-	151	FALSE	5	8	1	1	0	0	1	2	0	0	0	1	0.13079706180685854	0.17329494673523038	increased	0.6949875002403854	0.9449875002403854	yes
495	Tb927_05_v5.1	1356866	1358383	NA_peak_962_G_Tb927.5.4380	1357458	1360357	Tb927.5.4380	-	925	FALSE	0	0	0	0	0	0	0	0	0	0	0	0	1	1	decreased	0	0	yes
496	Tb927_05_v5.1	1358876	1360774	NA_peak_963_G_Tb927.5.4380	1357458	1360357	Tb927.5.4380	-	1481	FALSE	1	3	1	5	1	3	0	0	0	0	0	0	0.025596805385948558	0.0518121	increased	1.5974937501201931	0.7987468750600963	no
497	Tb927_05_v5.1	1365626	1366155	NA_peak_965_G_Tb927.5.4410	1365870	1365927	Tb927.5.4410	-	57	FALSE	15	17	12	9	6	6	3	0	1	0	1	0	0.027707849358079864	0.0518121	increased	2.8011671097643296	2.067250221548832	yes
498	Tb927_05_v5.1	1368888	1370438	NA_peak_966_G_Tb927.5.4430	1369315	1369939	Tb927.5.4430	-	624	FALSE	4	7	0	0	0	0	11	27	5	17	1	3	0.027707849358079864	0.0518121	decreased	-2.13755	1.95576	yes
499	Tb927_05_v5.1	1370700	1371703	NA_peak_967_G_Tb927.5.4440	1371202	1371362	Tb927.5.4440	-	160	FALSE	6	9	1	3	0	1	0	0	0	0	3	4	0.3400846081830643	0.3915208923388657	increased	0.967892	1.2042675926526942	yes
500	Tb927_05_v5.1	1379166	1380950	NA_peak_971_G_Tb927.5.4480	1380372	1380688	Tb927.5.4480	-	316	FALSE	13	18	20	27	23	33	0	0	0	0	0	0	0.027707849358079864	0.0518121	increased	4.487896687051508	2.243948343525754	yes
501	Tb927_05_v5.1	1382542	1383627	NA_peak_972_G_Tb927.5.4500	1383294	1383438	Tb927.5.4500	-	144	FALSE	0	0	1	0	0	0	0	0	0	0	0	0	0.3173105078629141	0.3670439188092469	increased	0.16666666666666666	0.0833333	yes
502	Tb927_05_v5.1	1416063	1417205	NA_peak_973_G_Tb927.5.4570	1416124	1416753	Tb927.5.4570	+	629	FALSE	29	6	39	3	29	3	2	0	0	0	0	0	0.027281171477617994	0.0518121	increased	3.393016951240142	1.9606688924069304	no
503	Tb927_05_v5.1	1417984	1418830	NA_peak_974_G_Tb927.5.4575	1417591	1417990	Tb927.5.4575	+	6	FALSE	9	3	1	1	2	1	3	1	0	0	0	0	0.025596805385948558	0.0518121	increased	1.1511484326014196	1.0755742163007098	yes
504	Tb927_05_v5.1	1423130	1424055	NA_peak_975_G_Tb927.5.4580	1423191	1423755	Tb927.5.4580	+	564	FALSE	12	7	15	1	8	4	0	0	0	0	0	0	0.027707849358079864	0.0518121	increased	2.865382135745128	1.432691067872564	yes
505	Tb927_06_v5.1	22053	23271	NA_peak_1069_G_Tb927.6.160	22580	22889	Tb927.6.160	+	309	FALSE	0	0	0	0	0	0	0	0	0	0	0	0	1	1	decreased	0	0	no
506	Tb927_06_v5.1	22053	23271	NA_peak_1069_G_Tb927.6.170	22849	28158	Tb927.6.170	-	422	FALSE	0	0	0	0	0	0	0	0	0	0	0	0	1	1	decreased	0	0	no
507	Tb927_06_v5.1	23320	25681	NA_peak_1070_G_Tb927.6.170	22849	28158	Tb927.6.170	-	2361	TRUE	2	18	3	15	0	11	13	29	12	28	22	39	0.027281171477617994	0.0518121	decreased	-1.95005	3.5446673997304217	no
508	Tb927_06_v5.1	207855	209190	NA_peak_1080_G_Tb927.6.440	207459	208158	Tb927.6.440	+	303	FALSE	14	9	14	8	6	7	0	0	0	0	0	0	0.027281171477617994	0.0518121	increased	3.3521648682673866	1.6760824341336933	no
509	Tb927_06_v5.1	244195	245760	NA_peak_1082_G_Tb927.6.600	243511	245591	Tb927.6.600	-	1396	FALSE	5	6	7	4	7	2	0	0	0	0	0	0	0.027281171477617994	0.0518121	increased	2.5498680030645464	1.2749340015322732	no
510	Tb927_06_v5.1	248481	250416	NA_peak_1083_G_Tb927.6.620	249523	250034	Tb927.6.620	-	511	FALSE	20	18	17	21	15	19	1	1	0	0	0	0	0.0268567	0.0518121	increased	3.9319216085315527	2.2992941375991096	yes
511	Tb927_06_v5.1	261096	263008	NA_peak_1084_G_Tb927.6.640	261735	267495	Tb927.6.640	-	1273	FALSE	20	26	33	46	51	73	0	0	0	0	0	1	0.027707849358079864	0.0518121	increased	5.116524950273375	2.7249291418033543	yes
512	Tb927_06_v5.1	266094	267466	NA_peak_1085_G_Tb927.6.640	261735	267495	Tb927.6.640	-	1372	TRUE	150	197	196	275	231	326	0	0	0	0	0	0	0.027707849358079864	0.0518121	increased	7.801577576044147	3.900788788022073	no
513	Tb927_06_v5.1	277941	278810	NA_peak_1088_G_Tb927.6.660	278525	279232	Tb927.6.660	-	285	FALSE	2	6	3	4	3	5	0	0	0	0	0	0	0.027281171477617994	0.0518121	increased	2.216534669731213	1.1082673348656065	yes
514	Tb927_06_v5.1	284034	284829	NA_peak_1089_G_Tb927.6.690	284741	291831	Tb927.6.690	-	88	FALSE	0	1	0	0	0	0	0	0	0	0	0	0	0.3173105078629141	0.3670439188092469	increased	0.16666666666666666	0.0833333	yes
515	Tb927_06_v5.1	290499	291429	NA_peak_1090_G_Tb927.6.690	284741	291831	Tb927.6.690	-	930	TRUE	28	164	30	201	25	188	0	0	0	0	0	0	0.027707849358079864	0.0518121	increased	6.183232190812372	3.0916160954061858	no
516	Tb927_06_v5.1	291429	294684	NA_peak_1090.2_G_Tb927.6.700	292878	293741	Tb927.6.700	-	863	FALSE	14	28	10	28	6	16	5	4	4	4	3	6	0.027281171477617994	0.0518121	increased	1.6031667100613438	3.1946003062708126	yes
517	Tb927_06_v5.1	307277	309363	NA_peak_1091_G_Tb927.6.750	307369	307413	Tb927.6.750	-	44	FALSE	30	33	26	32	23	26	1	1	0	0	0	4	0.027281171477617994	0.0518121	increased	4.143143780192734	2.791893239244261	no
518	Tb927_06_v5.1	355454	356494	NA_peak_1093_G_Tb927.6.840	356353	357613	Tb927.6.840	-	141	FALSE	30	27	22	18	20	14	4	2	0	0	12	10	0.027707849358079864	0.0518121	increased	2.627581131324241	3.158250887726605	yes
519	Tb927_06_v5.1	359179	361800	NA_peak_1094_G_Tb927.6.850	359009	361952	Tb927.6.850	-	2621	TRUE	8	7	11	18	23	21	1	0	0	0	0	2	0.027281171477617994	0.0518121	increased	3.4103744390407247	2.1360143029738885	no
520	Tb927_06_v5.1	377239	378344	NA_peak_1098_G_Tb927.6.880	376985	377623	Tb927.6.880	-	384	FALSE	1	1	0	0	0	0	0	1	2	4	0	0	0.28504940740261275	0.3468845766573488	decreased	-0.484482	0.5755742163007098	no
521	Tb927_06_v5.1	396331	397401	NA_peak_1100_G_Tb927.6.930	396519	397320	Tb927.6.930	-	801	FALSE	1	1	1	2	0	3	0	0	0	0	0	0	0.039359508888249725	0.0708033	increased	1.0974937501201931	0.5487468750600963	yes
522	Tb927_06_v5.1	399766	400254	NA_peak_1103_G_Tb927.6.940	398559	400173	Tb927.6.940	-	407	FALSE	0	4	0	5	0	3	0	0	0	0	0	0	0.10880943004054568	0.14697223640132162	increased	1.1511484326014196	0.5755742163007098	no
523	Tb927_06_v5.1	400726	402788	NA_peak_1104_G_Tb927.6.950	401384	402053	Tb927.6.950	-	669	FALSE	10	15	10	7	2	2	2	2	1	1	1	3	0.0584753	0.0953177	increased	1.4864772062124323	2.104892770013268	yes
524	Tb927_06_v5.1	427135	428048	NA_peak_1114_G_Tb927.6.1080	427671	428109	Tb927.6.1080	-	377	FALSE	38	68	56	81	58	84	10	9	0	0	1	0	0.027707849358079864	0.0518121	increased	4.682507161066356	3.638146866120621	yes
525	Tb927_06_v5.1	444674	446716	NA_peak_1117_G_Tb927.6.1160	446192	447836	Tb927.6.1160	-	524	FALSE	16	13	13	11	7	6	2	3	0	0	0	0	0.027707849358079864	0.0518121	increased	2.918254601237192	2.0566210507387885	yes
526	Tb927_06_v5.1	451646	452230	NA_peak_1118_G_Tb927.6.1180	452058	452527	Tb927.6.1180	-	172	FALSE	38	52	22	23	7	5	0	0	1	0	0	0	0.027707849358079864	0.0518121	increased	4.117801605154129	2.225567469243732	yes
527	Tb927_06_v5.1	468648	470087	NA_peak_1119_G_Tb927.6.1260	469590	469737	Tb927.6.1260	-	147	FALSE	13	9	8	5	5	2	2	1	0	0	6	5	0.11484960926328612	0.15363410860099128	increased	1.5128025995084715	2.0859479536708885	yes
528	Tb927_06_v5.1	521788	523060	NA_peak_1127_G_Tb927.6.1490	522991	523149	Tb927.6.1490	-	69	FALSE	17	16	19	23	12	15	0	0	0	0	0	0	0.027707849358079864	0.0518121	increased	4.144119692740377	2.0720598463701885	yes
529	Tb927_06_v5.1	535275	536345	NA_peak_1128_G_Tb927.6.1540	536036	536814	Tb927.6.1540	-	309	FALSE	1	1	2	4	3	4	1	0	2	0	1	0	0.0655997	0.10285056741313932	increased	1.107309364962454	1.1511484326014196	yes
530	Tb927_06_v5.1	545950	546900	NA_peak_1129_G_Tb927.6.1590	546270	546484	Tb927.6.1590	-	214	FALSE	10	0	4	0	2	0	3	0	1	0	0	0	0.10880943004054568	0.14697223640132162	increased	0.7277203690409693	0.8638601845204846	yes
531	Tb927_06_v5.1	557160	557808	NA_peak_1130_G_Tb927.6.1650	557692	558176	Tb927.6.1650	-	116	FALSE	2	4	2	2	1	3	0	0	0	0	0	0	0.026014479622894226	0.0518121	increased	1.6794692661751385	0.8397346330875691	yes
532	Tb927_06_v5.1	576359	577521	NA_peak_1131_G_Tb927.6.1730	576951	577315	Tb927.6.1730	-	364	FALSE	85	116	118	146	112	125	0	0	0	0	1	1	0.027707849358079864	0.0518121	increased	6.531429744724152	3.5990482056954094	yes
533	Tb927_06_v5.1	598797	599960	NA_peak_1132_G_Tb927.6.1800	597567	602261	Tb927.6.1800	-	1163	TRUE	80	122	130	186	129	205	0	0	1	0	0	0	0.027281171477617994	0.0518121	increased	6.928591718310104	3.6309625258217184	no
534	Tb927_06_v5.1	600421	601611	NA_peak_1133_G_Tb927.6.1800	597567	602261	Tb927.6.1800	-	1190	TRUE	3	6	13	14	23	33	0	0	0	0	0	0	0.027707849358079864	0.0518121	increased	3.6990042969492034	1.8495021484746017	no
535	Tb927_06_v5.1	601629	602517	NA_peak_1134_G_Tb927.6.1800	597567	602261	Tb927.6.1800	-	632	FALSE	0	0	0	0	0	0	7	5	0	0	0	0	0.17971249487899976	0.2230319389770707	decreased	-0.930827	0.465414	no
536	Tb927_06_v5.1	603840	605427	NA_peak_1135_G_Tb927.6.1810	603634	605393	Tb927.6.1810	-	1553	FALSE	0	1	0	0	0	0	0	0	1	1	1	2	0.15729920705028516	0.20192973603479067	decreased	-0.597494	0.46541354172676297	no
537	Tb927_06_v5.1	607322	608379	NA_peak_1136_G_Tb927.6.1830	608039	608228	Tb927.6.1830	-	189	FALSE	46	71	42	53	31	40	1	2	0	0	0	0	0.027707849358079864	0.0518121	increased	5.113042602313741	2.9873483846103963	yes
538	Tb927_06_v5.1	621176	621742	NA_peak_1137_G_Tb927.6.1870	620585	621754	Tb927.6.1870	-	566	TRUE	21	20	15	9	1	1	0	0	0	0	0	0	0.027281171477617994	0.0518121	increased	3.0289461893839036	1.5144730946919518	no
539	Tb927_06_v5.1	623245	624100	NA_peak_1138_G_Tb927.6.1880	623721	623937	Tb927.6.1880	-	216	FALSE	0	0	0	0	0	0	0	0	0	0	0	0	1	1	decreased	0	0	yes
540	Tb927_06_v5.1	635425	637556	NA_peak_1143_G_Tb927.6.1930	636516	637055	Tb927.6.1930	-	539	FALSE	18	22	22	23	14	12	2	2	2	1	1	2	0.027281171477617994	0.0518121	increased	2.8579157061906253	2.818932853576084	yes
541	Tb927_06_v5.1	661246	662421	NA_peak_1144_G_Tb927.6.2030	658627	664215	Tb927.6.2030	-	1175	TRUE	0	0	0	0	0	1	1	0	0	1	0	1	0.15729920705028502	0.20192973603479067	decreased	-0.333333	0.3333333333333333	no
542	Tb927_06_v5.1	706767	707928	NA_peak_1146_G_Tb927.6.2230	706922	707232	Tb927.6.2230	+	310	FALSE	14	10	4	3	7	3	0	0	0	0	0	0	0.027281171477617994	0.0518121	increased	2.7813750515221964	1.3906875257610982	yes
543	Tb927_06_v5.1	711480	712441	NA_peak_1147_G_Tb927.6.2250	710698	711850	Tb927.6.2250	+	370	FALSE	2	2	1	0	0	1	0	0	0	0	0	0	0.0633178	0.1017382650969524	increased	0.861654	0.430827	yes
544	Tb927_06_v5.1	720264	721324	NA_peak_1150_G_Tb927.6.2310	720583	720698	Tb927.6.2310	+	115	FALSE	0	2	0	1	0	0	0	0	0	0	0	0	0.17971249487899976	0.2230319389770707	increased	0.430827	0.215414	yes
545	Tb927_06_v5.1	741409	742969	NA_peak_1154_G_Tb927.6.2400	741342	741516	Tb927.6.2400	+	107	FALSE	4	2	4	5	2	2	0	0	0	0	0	0	0.025596805385948558	0.0518121	increased	1.9972843654432249	0.9986421827216124	yes
546	Tb927_06_v5.1	743915	745606	NA_peak_1155_G_Tb927.6.2420	744071	744755	Tb927.6.2420	+	684	FALSE	9	9	6	6	2	2	1	0	0	0	2	0	0.0421682	0.0720497	increased	2.140588089101848	1.50112	yes
547	Tb927_06_v5.1	749556	750491	NA_peak_1156_G_Tb927.6.2450	749762	751467	Tb927.6.2450	+	729	FALSE	0	0	0	0	0	0	4	3	2	1	15	15	0.027281171477617994	0.0518121	decreased	-2.48448	1.2422408829673766	no
548	Tb927_06_v5.1	760244	762076	NA_peak_1158_G_Tb927.6.2490	759725	760865	Tb927.6.2490	+	621	FALSE	15	12	13	12	7	10	0	0	0	0	0	0	0.027281171477617994	0.0518121	increased	3.611277662829513	1.805638831414757	yes
549	Tb927_06_v5.1	768255	769155	NA_peak_1159_G_Tb927.6.2520	766992	770066	Tb927.6.2520	+	900	TRUE	5	2	6	6	4	4	0	0	0	0	0	0	0.0268567	0.0518121	increased	2.404748505888707	1.2023742529443535	no
550	Tb927_06_v5.1	773611	774843	NA_peak_1160_G_Tb927.6.2550	773934	774793	Tb927.6.2550	+	859	FALSE	71	52	104	67	49	38	0	0	0	0	0	0	0.027707849358079864	0.0518121	increased	5.938135370593157	2.9690676852965785	no
551	Tb927_06_v5.1	782986	784693	NA_peak_1161_G_Tb927.6.2560	782713	783227	Tb927.6.2560	+	241	FALSE	0	0	2	2	0	0	0	0	0	0	0	0	0.15729920705028502	0.20192973603479067	increased	0.5283208335737187	0.26416041678685936	yes
552	Tb927_06_v5.1	795120	796410	NA_peak_1164_G_Tb927.6.2640	795170	796906	Tb927.6.2640	+	1240	FALSE	19	0	17	0	2	0	2	0	0	0	0	0	0.10247043485974937	0.14549752308908084	increased	1.4153088493882788	0.9718148414809988	no
553	Tb927_06_v5.1	809415	810663	NA_peak_1167_G_Tb927.6.2690	809744	810823	Tb927.6.2690	+	919	FALSE	59	69	102	98	78	80	0	0	0	0	0	0	0.027707849358079864	0.0518121	increased	6.332610251813008	3.166305125906504	no
554	Tb927_06_v5.1	811514	812984	NA_peak_1168_G_Tb927.6.2700	811334	812049	Tb927.6.2700	+	535	FALSE	9	10	6	6	11	8	0	0	0	0	2	0	0.0268567	0.0518121	increased	2.92767	1.7279932967103742	yes
555	Tb927_06_v5.1	815210	815987	NA_peak_1169_G_Tb927.6.2710	815277	815741	Tb927.6.2710	+	464	FALSE	22	19	8	11	1	0	6	8	0	1	10	8	0.2071604489114608	0.25562519474707274	increased	0.4989568349213864	2.5172511747239468	yes
556	Tb927_06_v5.1	826014	827051	NA_peak_1170_G_Tb927.6.2750	825840	826064	Tb927.6.2750	+	50	FALSE	2	1	1	0	0	0	0	0	0	0	0	0	0.10247043485974937	0.14549752308908084	increased	0.5974937501201927	0.29874687506009634	yes
557	Tb927_06_v5.1	835344	836272	NA_peak_1171_G_Tb927.6.2780	835817	836136	Tb927.6.2780	+	319	FALSE	0	0	0	0	0	0	0	0	0	0	0	0	1	1	decreased	0	0	yes
558	Tb927_06_v5.1	837865	839470	NA_peak_1172_G_Tb927.6.2790	837358	838205	Tb927.6.2790	+	340	FALSE	11	9	15	9	20	15	0	0	0	0	0	0	0.0268567	0.0518121	increased	3.77019	1.88509	yes
559	Tb927_06_v5.1	845188	847092	NA_peak_1173_G_Tb927.6.2820	845258	845299	Tb927.6.2820	+	41	FALSE	27	18	23	15	15	13	0	2	1	1	5	5	0.027707849358079864	0.0518121	increased	2.7821187260194127	2.850207280036952	yes
560	Tb927_06_v5.1	852396	854508	NA_peak_1174_G_Tb927.6.2850	853350	858513	Tb927.6.2850	+	1158	FALSE	7	3	15	2	15	2	3	1	0	0	9	5	0.11484960926328612	0.15363410860099128	increased	1.2105057343056325	2.089734633087569	no
561	Tb927_06_v5.1	854511	855607	NA_peak_1174.2_G_Tb927.6.2850	853350	858513	Tb927.6.2850	+	1096	TRUE	22	43	12	19	12	20	6	8	0	0	7	6	0.027707849358079864	0.0518121	increased	2.385580613847516	3.1568961145166776	no
562	Tb927_06_v5.1	856901	857638	NA_peak_1175_G_Tb927.6.2850	853350	858513	Tb927.6.2850	+	737	TRUE	0	1	0	3	0	2	0	0	0	0	0	0	0.10880943004054568	0.14697223640132162	increased	0.7641604167868593	0.3820802083934297	no
563	Tb927_06_v5.1	857682	859561	NA_peak_1176_G_Tb927.6.2850	853350	858513	Tb927.6.2850	+	831	FALSE	16	15	27	25	52	39	0	0	0	0	0	0	0.027707849358079864	0.0518121	increased	4.774184338483267	2.3870921692416336	yes
564	Tb927_06_v5.1	861403	863446	NA_peak_1177_G_Tb927.6.2870	862703	863143	Tb927.6.2870	+	440	FALSE	2	0	1	0	1	0	4	2	4	4	5	3	0.0264345	0.0518121	decreased	-1.59179	1.3933893155687962	yes
565	Tb927_06_v5.1	867365	869588	NA_peak_1178_G_Tb927.6.2880	867061	867755	Tb927.6.2880	+	390	FALSE	30	25	58	42	62	42	0	0	0	0	5	0	0.027281171477617994	0.0518121	increased	4.963687668345462	2.9126709176262566	yes
566	Tb927_06_v5.1	881767	882803	NA_peak_1179_G_Tb927.6.2950	882158	882767	Tb927.6.2950	+	609	FALSE	1	0	0	0	0	0	3	1	1	1	0	1	0.0338949	0.0627766	decreased	-0.833333	0.5833333333333334	no
567	Tb927_06_v5.1	890894	891590	NA_peak_1180_G_Tb927.6.2980	890822	891004	Tb927.6.2980	+	110	FALSE	1	0	1	0	0	0	0	0	0	0	0	0	0.15729920705028502	0.20192973603479067	increased	0.3333333333333333	0.16666666666666666	yes
568	Tb927_06_v5.1	898490	899336	NA_peak_1181_G_Tb927.6.3010	897644	898698	Tb927.6.3010	+	208	FALSE	1	0	2	0	0	0	3	0	3	0	6	0	0.10880943004054568	0.14697223640132162	decreased	-0.703732	0.7826931185648967	yes
569	Tb927_06_v5.1	909699	910746	NA_peak_1182_G_Tb927.6.3070	909142	910330	Tb927.6.3070	+	631	FALSE	2	3	4	4	3	1	0	0	0	0	0	0	0.0268567	0.0518121	increased	1.871469781749313	0.9357348908746568	yes
570	Tb927_06_v5.1	916775	917706	NA_peak_1184_G_Tb927.6.3090	917145	918012	Tb927.6.3090	+	561	FALSE	1	1	0	0	0	0	0	0	0	0	0	0	0.15729920705028502	0.20192973603479067	increased	0.3333333333333333	0.16666666666666666	no
571	Tb927_06_v5.1	919379	920663	NA_peak_1185_G_Tb927.6.3100	919509	919759	Tb927.6.3100	+	250	FALSE	16	18	15	17	10	19	1	0	0	0	0	0	0.027281171477617994	0.0518121	increased	3.8811125116101493	2.1072229224717414	yes
572	Tb927_06_v5.1	924950	926087	NA_peak_1186_G_Tb927.6.3130	925240	925589	Tb927.6.3130	+	349	FALSE	43	46	25	32	25	28	1	2	0	0	0	0	0.027281171477617994	0.0518121	increased	4.622052086726998	2.7418531268170248	yes
573	Tb927_06_v5.1	941838	942372	NA_peak_1187_G_Tb927.6.3150	941046	941905	Tb927.6.3150	+	67	FALSE	0	0	0	0	0	0	0	0	0	0	0	0	1	1	decreased	0	0	yes
574	Tb927_06_v5.1	945169	946436	NA_peak_1188_G_Tb927.6.3170	945767	946141	Tb927.6.3170	+	374	FALSE	13	15	2	1	0	0	0	0	0	0	6	7	0.4630710150145879	0.5234833081789839	increased	0.7641604167868594	1.3499726954030304	yes
575	Tb927_06_v5.1	947932	949265	NA_peak_1189_G_Tb927.6.3180	948272	949177	Tb927.6.3180	+	905	FALSE	1	0	0	0	0	0	0	0	0	0	0	0	0.3173105078629141	0.3670439188092469	increased	0.16666666666666666	0.0833333	no
576	Tb927_06_v5.1	955294	956696	NA_peak_1190_G_Tb927.6.3220	956317	956974	Tb927.6.3220	+	379	FALSE	1	0	0	0	0	0	1	2	1	2	1	4	0.0412268	0.0720497	decreased	-1.24864	0.7909877580274729	no
577	Tb927_06_v5.1	958704	960147	NA_peak_1191_G_Tb927.6.3230	958579	959081	Tb927.6.3230	+	377	FALSE	1	1	0	2	0	1	8	6	0	1	6	6	0.0782482	0.11940230335427593	decreased	-1.3345	1.4314126890280232	yes
578	Tb927_06_v5.1	978644	980359	NA_peak_1193_G_Tb927.6.3310	978502	978787	Tb927.6.3310	+	143	FALSE	7	9	3	3	2	1	1	0	0	0	0	0	0.027281171477617994	0.0518121	increased	1.984481765934753	1.158907549634043	yes
579	Tb927_06_v5.1	984083	985068	NA_peak_1194_G_Tb927.6.3350	984010	984161	Tb927.6.3350	+	78	FALSE	5	5	3	4	0	2	0	0	0	0	0	0	0.0421682	0.0720497	increased	1.846135932841805	0.9230679664209024	yes
580	Tb927_06_v5.1	1008319	1009003	NA_peak_1195_G_Tb927.6.3420	1008670	1008863	Tb927.6.3420	-	193	FALSE	1	1	1	0	1	1	0	0	0	0	0	0	0.025347318677468245	0.0518121	increased	0.8333333333333334	0.4166666666666667	yes
581	Tb927_06_v5.1	1022413	1024277	NA_peak_1196_G_Tb927.6.3480	1022384	1027973	Tb927.6.3480	-	1864	TRUE	2	3	0	2	0	2	0	0	0	0	0	0	0.0587817	0.0953177	increased	1.1258145836939113	0.5629072918469556	no
582	Tb927_06_v5.1	1025847	1027160	NA_peak_1197_G_Tb927.6.3480	1022384	1027973	Tb927.6.3480	-	1313	TRUE	7	11	13	13	18	16	0	0	0	0	0	0	0.027281171477617994	0.0518121	increased	3.7558437832550484	1.8779218916275242	no
583	Tb927_06_v5.1	1030115	1032794	NA_peak_1198_G_Tb927.6.3490	1030847	1037003	Tb927.6.3490	-	1947	FALSE	4	3	6	2	13	4	0	0	0	0	0	0	0.027281171477617994	0.0518121	increased	2.4739214224351813	1.2369607112175909	yes
584	Tb927_06_v5.1	1033433	1034791	NA_peak_1199_G_Tb927.6.3490	1030847	1037003	Tb927.6.3490	-	1358	TRUE	1	0	0	0	0	0	1	1	5	4	3	4	0.0421682	0.0720497	decreased	-1.7048	1.01907	no
585	Tb927_06_v5.1	1035247	1038591	NA_peak_1200_G_Tb927.6.3490	1030847	1037003	Tb927.6.3490	-	1756	FALSE	14	18	34	29	39	44	0	0	0	0	0	0	0.027707849358079864	0.0518121	increased	4.834128818803772	2.4170644094018856	no
586	Tb927_06_v5.1	1054558	1055889	NA_peak_1202_G_Tb927.6.3550	1055839	1056158	Tb927.6.3550	-	50	FALSE	9	19	0	0	0	0	0	0	0	0	0	0	0.17971249487899976	0.2230319389770707	increased	1.2739760316291209	0.6369880158145604	no
587	Tb927_06_v5.1	1065927	1066245	NA_peak_1206_G_Tb927.6.3570	1065582	1066023	Tb927.6.3570	-	96	FALSE	0	2	0	1	0	0	0	0	0	0	0	0	0.17971249487899976	0.2230319389770707	increased	0.430827	0.215414	no
588	Tb927_06_v5.1	1070336	1071358	NA_peak_1207_G_Tb927.6.3590	1071264	1071324	Tb927.6.3590	-	60	FALSE	11	8	13	6	1	3	0	0	0	0	0	0	0.027707849358079864	0.0518121	increased	2.7282662243797797	1.3641331121898894	yes
589	Tb927_06_v5.1	1074454	1075641	NA_peak_1208_G_Tb927.6.3600	1074838	1075114	Tb927.6.3600	-	276	FALSE	28	34	25	27	1	0	5	6	11	12	0	0	0.0431144	0.0721424	increased	1.3028898351050375	2.764398191159353	yes
590	Tb927_06_v5.1	1080973	1081964	NA_peak_1209_G_Tb927.6.3630	1081408	1081857	Tb927.6.3630	-	449	FALSE	5	5	8	7	9	7	0	0	0	0	0	0	0.0268567	0.0518121	increased	2.9436296829619977	1.4718148414809988	yes
591	Tb927_06_v5.1	1086339	1087981	NA_peak_1210_G_Tb927.6.3650	1086783	1087818	Tb927.6.3650	-	1035	FALSE	8	12	12	17	12	15	0	0	0	1	0	0	0.026014479622894226	0.0518121	increased	3.5735281928846496	1.953430763108992	yes
592	Tb927_06_v5.1	1089629	1090453	NA_peak_1211_G_Tb927.6.3670	1090137	1090476	Tb927.6.3670	-	316	FALSE	0	1	0	0	0	0	0	0	0	0	0	0	0.3173105078629141	0.3670439188092469	increased	0.16666666666666666	0.0833333	yes
593	Tb927_06_v5.1	1100278	1101360	NA_peak_1213_G_Tb927.6.3680	1100506	1100711	Tb927.6.3680	-	205	FALSE	2	7	3	2	0	1	0	0	0	0	0	0	0.0421682	0.0720497	increased	1.5283208335737186	0.7641604167868593	yes
594	Tb927_06_v5.1	1116854	1119065	NA_peak_1215_G_Tb927.6.3760	1118485	1118855	Tb927.6.3760	-	370	FALSE	8	16	8	8	5	4	0	2	0	0	0	4	0.039359508888249725	0.0708033	increased	2.432872974262879	1.8675849197328591	yes
595	Tb927_06_v5.1	1120648	1121577	NA_peak_1216_G_Tb927.6.3780	1121010	1121337	Tb927.6.3780	-	327	FALSE	22	15	11	8	9	6	3	3	0	0	0	0	0.027707849358079864	0.0518121	increased	2.9012887458609082	2.1173110395971206	yes
596	Tb927_06_v5.1	1127810	1129101	NA_peak_1217_G_Tb927.6.3810	1128529	1128948	Tb927.6.3810	-	419	FALSE	7	16	5	23	7	22	1	0	0	0	0	0	0.027707849358079864	0.0518121	increased	3.463491633124944	1.8984124832291385	yes
597	Tb927_06_v5.1	1130428	1131476	NA_peak_1218_G_Tb927.6.3820	1131118	1131401	Tb927.6.3820	-	283	FALSE	7	6	6	7	2	0	0	0	0	0	0	0	0.0412268	0.0720497	increased	2.1999453908060604	1.0999726954030302	yes
598	Tb927_06_v5.1	1136904	1137808	NA_peak_1219_G_Tb927.6.3840	1137164	1139326	Tb927.6.3840	-	644	FALSE	71	104	139	217	210	330	0	0	0	0	0	0	0.027707849358079864	0.0518121	increased	7.312237409390789	3.656118704695394	yes
599	Tb927_06_v5.1	1139587	1140284	NA_peak_1221_G_Tb927.6.3850	1140179	1140865	Tb927.6.3850	-	105	FALSE	17	3	22	2	27	3	1	0	0	0	0	0	0.027281171477617994	0.0518121	increased	3.014300730046348	1.6738170316898402	yes
600	Tb927_06_v5.1	1143443	1145356	NA_peak_1222_G_Tb927.6.3870	1144535	1144968	Tb927.6.3870	-	433	FALSE	5	5	9	8	3	6	0	1	0	0	0	2	0.027281171477617994	0.0518121	increased	2.3140284198514056	1.587841293379229	yes
601	Tb927_06_v5.1	1145558	1147501	NA_peak_1223_G_Tb927.6.3880	1145875	1147973	Tb927.6.3880	-	1626	FALSE	1	7	1	9	1	12	2	2	2	3	3	3	0.34411849613531204	0.39546122024786295	increased	0.3779133851441645	1.9814379429326603	yes
602	Tb927_06_v5.1	1159960	1161168	NA_peak_1224_G_Tb927.6.3950	1160247	1161261	Tb927.6.3950	-	921	FALSE	13	0	28	0	27	0	0	0	0	0	0	0	0.10880943004054568	0.14697223640132162	increased	2.24545	1.122724236603565	yes
603	Tb927_06_v5.1	1168817	1169431	NA_peak_1226_G_Tb927.6.3990	1167973	1169098	Tb927.6.3990	-	281	FALSE	0	0	0	0	0	1	0	0	0	0	0	0	0.3173105078629141	0.3670439188092469	increased	0.16666666666666666	0.0833333	no
604	Tb927_06_v5.1	1175946	1177148	NA_peak_1227_G_Tb927.6.4030	1177048	1177460	Tb927.6.4030	-	100	FALSE	0	0	0	0	0	0	0	0	0	0	0	0	1	1	decreased	0	0	yes
605	Tb927_06_v5.1	1179790	1182281	NA_peak_1228_G_Tb927.6.4050	1179567	1180290	Tb927.6.4050	-	500	FALSE	14	12	11	12	10	13	5	3	4	2	1	2	0.026014479622894226	0.0518121	increased	1.847117246042655	2.7696945558631327	no
606	Tb927_06_v5.1	1184006	1184866	NA_peak_1229_G_Tb927.6.4090	1184665	1185132	Tb927.6.4090	-	201	FALSE	0	0	0	0	0	0	0	0	0	0	0	0	1	1	decreased	0	0	yes
607	Tb927_06_v5.1	1193307	1195629	NA_peak_1230_G_Tb927.6.4150	1195455	1196437	Tb927.6.4150	-	174	FALSE	7	18	9	14	6	11	0	0	0	0	0	0	0.027707849358079864	0.0518121	increased	3.478177271119705	1.7390886355598525	yes
608	Tb927_06_v5.1	1198080	1198955	NA_peak_1231_G_Tb927.6.4170	1198495	1199359	Tb927.6.4170	-	460	FALSE	0	15	0	5	0	5	0	1	0	1	0	1	0.10247043485974937	0.14549752308908084	increased	1.0283208335737186	1.0141604167868592	yes
609	Tb927_06_v5.1	1210600	1211339	NA_peak_1233_G_Tb927.6.4230	1211243	1211433	Tb927.6.4230	-	96	FALSE	32	26	22	16	0	0	2	1	3	1	7	5	0.11585149752593007	0.15423028580098105	increased	1.2067302362311598	2.465019285022632	yes
610	Tb927_06_v5.1	1215671	1217055	NA_peak_1234_G_Tb927.6.4270	1216693	1217302	Tb927.6.4270	-	362	FALSE	4	8	2	5	1	2	0	1	0	0	0	0	0.027281171477617994	0.0518121	increased	1.8744567664155243	1.1038950498744284	yes
611	Tb927_06_v5.1	1226256	1227751	NA_peak_1235_G_Tb927.6.4350	1226795	1227176	Tb927.6.4350	-	381	FALSE	4	6	1	5	0	2	1	0	0	0	0	0	0.0431144	0.0721424	increased	1.5498680030645462	0.9416006681989398	yes
612	Tb927_06_v5.1	1233290	1235014	NA_peak_1236_G_Tb927.6.4390	1233752	1234637	Tb927.6.4390	-	885	FALSE	3	0	3	0	1	0	0	0	0	0	0	0	0.10247043485974937	0.14549752308908084	increased	0.8333333333333334	0.4166666666666667	yes
613	Tb927_06_v5.1	1239974	1241100	NA_peak_1238_G_Tb927.6.4410	1240464	1240696	Tb927.6.4410	-	232	FALSE	1	4	1	0	0	0	2	2	0	0	0	0	0.4142161782425252	0.4704468121525696	increased	0.19200051557417488	0.6243210913608062	yes
614	Tb927_06_v5.1	1241556	1242881	NA_peak_1239_G_Tb927.6.4420	1242146	1243220	Tb927.6.4420	-	735	FALSE	5	2	1	0	1	0	0	0	0	0	3	1	0.4962424744442629	0.558381	increased	0.5283208335737186	0.7641604167868593	yes
615	Tb927_06_v5.1	1246063	1247277	NA_peak_1240_G_Tb927.6.4440	1246125	1247038	Tb927.6.4440	-	913	FALSE	104	122	123	137	92	106	7	4	0	0	0	0	0.027707849358079864	0.0518121	increased	5.946363082132037	3.8601695568805785	no
616	Tb927_06_v5.1	1249896	1250977	NA_peak_1241_G_Tb927.6.4460	1250369	1250573	Tb927.6.4460	-	204	FALSE	3	4	0	2	0	0	1	2	0	0	0	0	0.0832645	0.12489677499532564	increased	0.5536546824812271	0.7076544246941395	yes
617	Tb927_06_v5.1	1271249	1272268	NA_peak_1244_G_Tb927.6.4550	1272117	1272858	Tb927.6.4550	-	151	FALSE	2	2	2	2	0	0	1	1	0	0	0	0	0.0633178	0.1017382650969524	increased	0.7233083338141042	0.6949875002403854	yes
618	Tb927_06_v5.1	1287053	1288215	NA_peak_1246_G_Tb927.6.4590	1287405	1287678	Tb927.6.4590	+	273	FALSE	3	7	7	12	7	20	0	0	0	0	0	0	0.026014479622894226	0.0518121	increased	3.1821261901533084	1.5910630950766544	yes
619	Tb927_06_v5.1	1300034	1302111	NA_peak_1247_G_Tb927.6.4650	1299873	1300610	Tb927.6.4650	+	576	FALSE	3	4	2	2	1	1	0	1	0	0	0	0	0.0264345	0.0518121	increased	1.4153088493882788	0.8743210913608062	yes
620	Tb927_06_v5.1	1302755	1303891	NA_peak_1248_G_Tb927.6.4660	1302441	1302829	Tb927.6.4660	+	74	FALSE	121	81	89	57	61	42	0	0	0	0	0	0	0.027707849358079864	0.0518121	increased	6.169764083121197	3.0848820415605984	yes
621	Tb927_06_v5.1	1304669	1305815	NA_peak_1249_G_Tb927.6.4670	1304233	1304892	Tb927.6.4670	+	223	FALSE	13	5	12	13	5	11	0	0	0	0	0	0	0.0268567	0.0518121	increased	3.345006177403294	1.672503088701647	yes
622	Tb927_06_v5.1	1312975	1315403	NA_peak_1250_G_Tb927.6.4710	1312653	1313433	Tb927.6.4710	+	458	FALSE	31	36	19	14	16	16	4	6	0	0	0	0	0.027281171477617994	0.0518121	increased	3.5806524536134234	2.645206729630873	yes
623	Tb927_06_v5.1	1316014	1317778	NA_peak_1251_G_Tb927.6.4720	1315662	1316661	Tb927.6.4720	+	647	FALSE	19	12	21	11	14	5	1	1	0	0	1	0	0.027281171477617994	0.0518121	increased	3.259769171452765	2.1298845857263826	yes
624	Tb927_06_v5.1	1321223	1322698	NA_peak_1252_G_Tb927.6.4740	1320761	1321323	Tb927.6.4740	+	100	FALSE	8	3	4	4	3	2	0	0	0	1	0	0	0.026014479622894226	0.0518121	increased	2.066457281989699	1.199895307661516	yes
625	Tb927_06_v5.1	1323505	1325546	NA_peak_1253_G_Tb927.6.4750	1323484	1324477	Tb927.6.4750	+	972	FALSE	4	0	0	0	0	0	1	1	1	0	1	0	0.7054569861112734	0.7758028385506978	decreased	-0.279679	0.5268273412406135	yes
626	Tb927_06_v5.1	1327362	1328368	NA_peak_1254_G_Tb927.6.4760	1327008	1327781	Tb927.6.4760	+	419	FALSE	4	2	0	0	0	0	0	0	0	0	0	0	0.17971249487899976	0.2230319389770707	increased	0.6511484326014197	0.3255742163007099	yes
627	Tb927_06_v5.1	1335948	1336970	NA_peak_1256_G_Tb927.6.4780	1336145	1336419	Tb927.6.4780	+	274	FALSE	38	32	60	53	9	7	4	6	0	0	0	0	0.027707849358079864	0.0518121	increased	3.8680110426482432	2.7888860241482822	yes
628	Tb927_06_v5.1	1338765	1340353	NA_peak_1257_G_Tb927.6.4800	1338861	1339143	Tb927.6.4800	+	282	FALSE	142	115	152	132	114	95	5	4	5	4	0	0	0.027707849358079864	0.0518121	increased	5.324532328424716	4.2978963627485305	yes
629	Tb927_06_v5.1	1345702	1346792	NA_peak_1258_G_Tb927.6.4840	1345788	1346442	Tb927.6.4840	+	654	FALSE	5	6	9	8	6	12	1	2	1	2	2	1	0.026014479622894226	0.0518121	increased	1.7728462761906103	2.1789043884558827	yes
630	Tb927_06_v5.1	1347784	1348898	NA_peak_1259_G_Tb927.6.4850	1347894	1348550	Tb927.6.4850	+	656	FALSE	6	3	5	4	7	5	1	1	1	2	1	0	0.0268567	0.0518121	increased	1.6190409196110205	1.7403475432590363	yes
631	Tb927_06_v5.1	1349886	1351003	NA_peak_1260_G_Tb927.6.4860	1350000	1350659	Tb927.6.4860	+	659	FALSE	8	7	10	8	8	11	1	2	2	1	1	1	0.026014479622894226	0.0518121	increased	2.0640406870405132	2.227007843760642	yes
632	Tb927_06_v5.1	1351994	1353108	NA_peak_1261_G_Tb927.6.4870	1352104	1352693	Tb927.6.4870	+	589	FALSE	3	4	6	4	5	6	2	0	1	0	2	0	0.027281171477617994	0.0518121	increased	1.778933922194796	1.5844544613377831	yes
633	Tb927_06_v5.1	1354108	1355215	NA_peak_1262_G_Tb927.6.4880	1354210	1354866	Tb927.6.4880	+	656	FALSE	5	9	5	6	7	8	1	1	2	3	1	1	0.027281171477617994	0.0518121	increased	1.647361753184739	2.087841293379229	yes
634	Tb927_06_v5.1	1356206	1357319	NA_peak_1263_G_Tb927.6.4890	1356316	1356905	Tb927.6.4890	+	589	FALSE	3	5	7	7	6	4	0	0	1	1	1	2	0.0268567	0.0518121	increased	1.8548805028241608	1.6916006681989395	yes
635	Tb927_06_v5.1	1358311	1359418	NA_peak_1264_G_Tb927.6.4900	1358421	1359008	Tb927.6.4900	+	587	FALSE	6	3	7	3	8	5	1	2	1	2	2	0	0.0264345	0.0518121	increased	1.4678924870096008	1.8597608271987118	yes
636	Tb927_06_v5.1	1360410	1361527	NA_peak_1265_G_Tb927.6.4910	1360525	1361112	Tb927.6.4910	+	587	FALSE	5	7	9	7	9	7	1	0	1	2	1	1	0.027281171477617994	0.0518121	increased	2.107309364962453	1.984481765934753	yes
637	Tb927_06_v5.1	1371347	1372367	NA_peak_1266_G_Tb927.6.4990	1371531	1371706	Tb927.6.4990	+	175	FALSE	22	17	3	1	2	0	18	15	17	16	0	0	0.6844698210251553	0.7565808215317918	decreased	-0.537811	2.481980401196393	yes
638	Tb927_06_v5.1	1384723	1387232	NA_peak_1267_G_Tb927.6.5070	1385304	1386043	Tb927.6.5070	+	739	FALSE	45	32	67	51	69	55	0	0	0	0	11	10	0.027281171477617994	0.0518121	increased	4.541350409075169	3.4447408910973265	yes
639	Tb927_06_v5.1	1387730	1389818	NA_peak_1268_G_Tb927.6.5080	1388336	1389330	Tb927.6.5080	+	994	FALSE	4	2	5	0	3	1	4	4	6	4	3	5	0.0655997	0.10285056741313932	decreased	-0.811041	1.9874962336475432	yes
640	Tb927_06_v5.1	1397275	1398159	NA_peak_1269_G_Tb927.6.5100	1396784	1397433	Tb927.6.5100	+	158	FALSE	1	0	1	0	0	0	0	0	0	0	0	0	0.15729920705028502	0.20192973603479067	increased	0.3333333333333333	0.16666666666666666	yes
641	Tb927_06_v5.1	1401370	1403012	NA_peak_1270_G_Tb927.6.5110	1401577	1401729	Tb927.6.5110	+	152	FALSE	39	24	25	18	5	0	4	1	5	3	4	1	0.0584753	0.0953177	increased	1.7117158877453404	2.727327725621984	yes
642	Tb927_07_v5.1	42013	44993	NA_peak_1328_G_Tb927.7.220	43149	43313	Tb927.7.220	+	164	FALSE	0	0	0	0	0	0	0	0	0	0	0	0	1	1	decreased	0	0	yes
643	Tb927_07_v5.1	47376	48373	NA_peak_1329_G_Tb927.7.260	47711	47830	Tb927.7.260	+	119	FALSE	0	0	0	0	0	0	0	1	1	0	0	0	0.15729920705028502	0.20192973603479067	decreased	-0.333333	0.16666666666666666	yes
644	Tb927_07_v5.1	49412	50190	NA_peak_1330_G_Tb927.7.270	49074	49448	Tb927.7.270	+	36	FALSE	27	23	33	25	7	8	0	0	0	0	0	0	0.027707849358079864	0.0518121	increased	4.225024163935417	2.1125120819677083	yes
645	Tb927_07_v5.1	55495	57889	NA_peak_1332_G_Tb927.7.300	55606	55988	Tb927.7.300	+	382	FALSE	0	0	0	0	0	0	0	0	0	0	0	0	1	1	decreased	0	0	no
646	Tb927_07_v5.1	55495	57889	NA_peak_1332_G_Tb927.7.310	57418	57552	Tb927.7.310	-	134	FALSE	0	0	0	0	0	0	0	0	0	0	0	0	1	1	decreased	0	0	no
647	Tb927_07_v5.1	84207	85436	NA_peak_1333_G_Tb927.7.470	84499	85330	Tb927.7.470	-	831	FALSE	9	8	10	10	9	7	0	0	0	0	0	0	0.0268567	0.0518121	increased	3.2887740714152716	1.6443870357076358	yes
648	Tb927_07_v5.1	90067	92653	NA_peak_1334_G_Tb927.7.500	92504	93675	Tb927.7.500	-	149	FALSE	8	0	11	2	10	0	10	17	13	22	11	23	0.027281171477617994	0.0518121	decreased	-2.05515	2.994123343429872	yes
649	Tb927_07_v5.1	92098	92573	NA_peak_1335_G_Tb927.7.500	92504	93675	Tb927.7.500	-	69	FALSE	0	0	0	0	0	0	0	0	0	0	0	0	1	1	decreased	0	0	yes
650	Tb927_07_v5.1	92651	93869	NA_peak_1336_G_Tb927.7.500	92504	93675	Tb927.7.500	-	1024	FALSE	0	4	1	9	1	8	1	2	0	0	2	2	0.168204	0.2157860105039771	increased	0.8431489481755946	1.380722391115042	no
651	Tb927_07_v5.1	100028	100879	NA_peak_1337_G_Tb927.7.520	100273	102081	Tb927.7.520	-	606	FALSE	0	0	0	0	0	0	0	0	0	0	0	0	1	1	decreased	0	0	yes
652	Tb927_07_v5.1	101398	102346	NA_peak_1338_G_Tb927.7.520	100273	102081	Tb927.7.520	-	683	FALSE	0	0	0	0	0	0	2	0	0	0	0	0	0.3173105078629141	0.3670439188092469	decreased	-0.26416	0.13208020839342968	no
653	Tb927_07_v5.1	107867	108719	NA_peak_1341_G_Tb927.7.540	108138	108942	Tb927.7.540	-	581	FALSE	29	0	19	0	4	0	0	0	0	0	0	0	0.10880943004054568	0.14697223640132162	increased	1.9251244642305405	0.9625622321152704	yes
654	Tb927_07_v5.1	110300	111536	NA_peak_1342_G_Tb927.7.550	110464	111465	Tb927.7.550	-	1001	FALSE	0	1	0	0	0	0	0	0	1	0	0	1	0.5637028616507731	0.6317247427622117	decreased	-0.166667	0.25	yes
655	Tb927_07_v5.1	115849	117089	NA_peak_1343_G_Tb927.7.570	116560	116993	Tb927.7.570	-	433	FALSE	9	16	10	19	3	12	0	0	0	0	0	0	0.027707849358079864	0.0518121	increased	3.4818650613005757	1.7409325306502874	yes
656	Tb927_07_v5.1	124883	125819	NA_peak_1344_G_Tb927.7.610	125218	126092	Tb927.7.610	-	601	FALSE	5	2	3	2	2	1	0	0	0	0	0	0	0.026014479622894226	0.0518121	increased	1.723308333814104	0.861654	yes
657	Tb927_07_v5.1	129999	131552	NA_peak_1345_G_Tb927.7.640	130529	132045	Tb927.7.640	-	1023	FALSE	10	7	6	6	6	6	4	0	1	0	3	1	0.0268567	0.0518121	increased	1.8944872019967247	2.0008982834795894	yes
658	Tb927_07_v5.1	137609	138139	NA_peak_1346_G_Tb927.7.660	137353	137639	Tb927.7.660	-	30	FALSE	0	0	0	0	0	0	0	0	0	0	0	0	1	1	decreased	0	0	no
659	Tb927_07_v5.1	140897	142079	NA_peak_1347_G_Tb927.7.670	139227	140921	Tb927.7.670	-	24	FALSE	0	0	0	2	0	2	1	3	2	2	3	2	0.0655997	0.10285056741313932	decreased	-1.09749	1.077067708633815	no
660	Tb927_07_v5.1	143208	144215	NA_peak_1349_G_Tb927.7.680	143578	144097	Tb927.7.680	-	519	FALSE	5	4	9	10	9	5	5	5	15	15	5	8	0.22491588401596185	0.27613012705564954	decreased	-0.221612	3.043329450695623	yes
661	Tb927_07_v5.1	148513	150585	NA_peak_1351_G_Tb927.7.690	147738	149657	Tb927.7.690	-	1144	FALSE	4	7	4	8	3	11	5	7	6	7	6	8	0.6830913983096087	0.7563493463314036	decreased	-0.161809	2.8140284198514056	no
662	Tb927_07_v5.1	152584	153156	NA_peak_1353_G_Tb927.7.700	152758	152957	Tb927.7.700	-	199	FALSE	37	42	12	12	25	20	0	0	0	0	0	0	0.027281171477617994	0.0518121	increased	4.5279714742246195	2.2639857371123098	no
663	Tb927_07_v5.1	153652	156498	NA_peak_1354_G_Tb927.7.710	155266	156245	Tb927.7.710	-	979	FALSE	72	101	118	163	139	201	0	0	0	0	0	1	0.027707849358079864	0.0518121	increased	6.8170190280790495	3.575176180706192	yes
664	Tb927_07_v5.1	189007	189728	NA_peak_1357_G_Tb927.7.820	189029	189569	Tb927.7.820	-	540	FALSE	0	0	0	0	0	0	0	0	0	0	0	0	1	1	decreased	0	0	no
665	Tb927_07_v5.1	191228	192335	NA_peak_1358_G_Tb927.7.830	190760	191359	Tb927.7.830	-	131	FALSE	0	0	0	0	0	0	1	1	2	1	0	2	0.0384339	0.0703113	decreased	-1.02832	0.5141604167868593	no
666	Tb927_07_v5.1	210269	211102	NA_peak_1359_G_Tb927.7.900	210453	210772	Tb927.7.900	-	319	FALSE	0	1	0	0	0	0	0	0	0	0	0	0	0.3173105078629141	0.3670439188092469	increased	0.16666666666666666	0.0833333	yes
667	Tb927_07_v5.1	252062	252943	NA_peak_1363_G_Tb927.7.970	252408	252608	Tb927.7.970	+	200	FALSE	0	0	0	0	0	0	0	0	0	0	0	0	1	1	decreased	0	0	yes
668	Tb927_07_v5.1	275906	277178	NA_peak_1366_G_Tb927.7.1080	276491	276628	Tb927.7.1080	+	137	FALSE	2	1	3	3	0	0	3	2	0	0	0	0	0.4576140668763148	0.519432	increased	0.5	0.8474937501201927	no
669	Tb927_07_v5.1	282864	283852	NA_peak_1367_G_Tb927.7.1090	282374	285123	Tb927.7.1090	+	988	TRUE	0	1	0	0	0	0	0	1	0	2	0	0	0.3173105078629141	0.3670439188092469	decreased	-0.26416	0.29874687506009634	no
670	Tb927_07_v5.1	284874	287716	NA_peak_1368_G_Tb927.7.1090	282374	285123	Tb927.7.1090	+	249	FALSE	2	2	6	6	7	4	9	5	11	6	12	5	0.0421682	0.0720497	decreased	-0.746341	2.724264431474534	yes
671	Tb927_07_v5.1	288646	290702	NA_peak_1369_G_Tb927.7.1110	289068	290114	Tb927.7.1110	+	1046	FALSE	16	15	15	18	15	18	0	0	0	0	1	0	0.0268567	0.0518121	increased	3.9305529780229187	2.131943155678126	yes
672	Tb927_07_v5.1	305838	307395	NA_peak_1372_G_Tb927.7.1190	305568	306569	Tb927.7.1190	+	731	FALSE	30	25	34	24	27	21	0	0	0	0	0	0	0.027707849358079864	0.0518121	increased	4.782426962657094	2.391213481328547	yes
673	Tb927_07_v5.1	326600	327459	NA_peak_1373_G_Tb927.7.1250	326406	327073	Tb927.7.1250	+	473	FALSE	1	0	0	0	1	0	4	2	2	2	4	4	0.025596805385948558	0.0518121	decreased	-1.62011	1.1433893155687962	no
674	Tb927_07_v5.1	330818	331690	NA_peak_1374_G_Tb927.7.1270	330628	331294	Tb927.7.1270	+	476	FALSE	0	0	0	0	0	0	1	3	0	1	2	4	0.0421682	0.0720497	decreased	-1.31782	0.6589075496340432	no
675	Tb927_07_v5.1	335831	337622	NA_peak_1375_G_Tb927.7.1300	335870	336340	Tb927.7.1300	+	470	FALSE	3	4	7	9	5	6	1	1	0	0	0	0	0.027707849358079864	0.0518121	increased	2.3393622687589137	1.5030144677127903	yes
676	Tb927_07_v5.1	362815	364894	NA_peak_1376_G_Tb927.7.1420	364545	365323	Tb927.7.1420	+	349	FALSE	0	0	0	0	0	0	0	0	0	0	0	0	1	1	decreased	0	0	no
677	Tb927_07_v5.1	374412	375325	NA_peak_1377_G_Tb927.7.1460	374322	374557	Tb927.7.1460	+	145	FALSE	0	0	0	0	0	0	0	0	0	0	0	0	1	1	decreased	0	0	yes
678	Tb927_07_v5.1	375431	376492	NA_peak_1378_G_Tb927.7.1470	375119	375666	Tb927.7.1470	+	235	FALSE	8	20	5	5	7	10	0	0	0	0	0	0	0.027281171477617994	0.0518121	increased	3.198599840716781	1.5992999203583904	yes
679	Tb927_07_v5.1	410921	412671	NA_peak_1380_G_Tb927.7.1640	411349	411720	Tb927.7.1640	+	371	FALSE	1	3	3	2	3	3	1	2	2	1	4	1	0.15729920705028516	0.20192973603479067	increased	0.3488515673985804	1.5897346330875692	yes
680	Tb927_07_v5.1	419003	420384	NA_peak_1381_G_Tb927.7.1670	418737	419383	Tb927.7.1670	+	380	FALSE	94	66	102	70	79	47	10	9	0	0	0	0	0.027707849358079864	0.0518121	increased	5.099620554593414	3.6800368962174823	yes
681	Tb927_07_v5.1	425280	426350	NA_peak_1382_G_Tb927.7.1700	424747	425574	Tb927.7.1700	+	294	FALSE	0	31	0	4	0	20	0	8	0	3	0	1	0.10880943004054568	0.14697223640132162	increased	0.9240534193706348	1.4903475432590358	yes
682	Tb927_07_v5.1	437568	441185	NA_peak_1383_G_Tb927.7.1780	437527	438023	Tb927.7.1780	+	455	FALSE	4	4	5	5	5	4	0	0	0	0	0	0	0.024357915718036992	0.0518121	increased	2.45345	1.2267226489021297	yes
683	Tb927_07_v5.1	457975	458472	NA_peak_1384_G_Tb927.7.1910	457815	458006	Tb927.7.1910	+	31	FALSE	0	0	0	0	0	0	0	0	0	0	0	0	1	1	decreased	0	0	no
684	Tb927_07_v5.1	460376	460967	NA_peak_1385_G_Tb927.7.1920	460386	460871	Tb927.7.1920	+	485	FALSE	29	32	19	28	18	20	0	1	0	2	0	0	0.027707849358079864	0.0518121	increased	4.197746040080516	2.5297001034937843	no
685	Tb927_07_v5.1	462962	463272	NA_peak_1386_G_Tb927.7.1930	462994	463294	Tb927.7.1930	+	278	FALSE	0	3	0	3	0	1	0	0	0	0	0	0	0.10247043485974937	0.14549752308908084	increased	0.8333333333333334	0.4166666666666667	no
686	Tb927_07_v5.1	512123	513206	NA_peak_1397_G_Tb927.7.2040	512623	514252	Tb927.7.2040	-	583	FALSE	12	7	5	5	3	0	1	3	0	0	0	0	0.0421682	0.0720497	increased	1.811727453263901	1.4058637266319505	yes
687	Tb927_07_v5.1	514457	515737	NA_peak_1398_G_Tb927.7.2050	515198	515352	Tb927.7.2050	-	154	FALSE	0	0	0	0	0	0	0	0	0	0	0	1	0.3173105078629141	0.3670439188092469	decreased	-0.166667	0.0833333	yes
688	Tb927_07_v5.1	520306	520769	NA_peak_1400_G_Tb927.7.2080	520759	520962	Tb927.7.2080	-	10	FALSE	0	0	0	0	0	0	3	0	4	0	2	0	0.10880943004054568	0.14697223640132162	decreased	-0.984482	0.4922408829673765	yes
689	Tb927_07_v5.1	543617	544939	NA_peak_1401_G_Tb927.7.2140	543982	548227	Tb927.7.2140	-	957	FALSE	0	2	0	0	1	0	0	0	0	0	0	0	0.17971249487899976	0.2230319389770707	increased	0.430827	0.215414	no
690	Tb927_07_v5.1	566640	567476	NA_peak_1403_G_Tb927.7.2190	566906	567797	Tb927.7.2190	-	570	FALSE	2	2	0	0	0	1	0	0	0	0	0	0	0.10247043485974937	0.14549752308908084	increased	0.6949875002403854	0.3474937501201927	yes
691	Tb927_07_v5.1	571814	572229	NA_peak_1404_G_Tb927.7.2210	570419	572048	Tb927.7.2210	-	234	FALSE	3	3	3	2	3	1	0	0	0	0	0	0	0.023544102412552784	0.0518121	increased	1.7641604167868594	0.8820802083934297	no
692	Tb927_07_v5.1	575768	576516	NA_peak_1405_G_Tb927.7.2230	575394	576577	Tb927.7.2230	-	748	TRUE	0	0	0	0	0	0	0	0	0	0	0	0	1	1	decreased	0	0	no
693	Tb927_07_v5.1	611621	612680	NA_peak_1406_G_Tb927.7.2380	611904	612381	Tb927.7.2380	-	477	FALSE	19	27	20	21	2	1	1	2	0	0	0	0	0.027707849358079864	0.0518121	increased	2.996838676393504	1.9292464216502776	yes
694	Tb927_07_v5.1	617983	619206	NA_peak_1408_G_Tb927.7.2410	619122	619929	Tb927.7.2410	-	84	FALSE	11	30	7	16	0	0	7	16	0	2	4	10	0.29184054514378843	0.3549263772707352	increased	0.19547276614370235	2.506700558987877	yes
695	Tb927_07_v5.1	621176	622330	NA_peak_1409_G_Tb927.7.2420	621986	626237	Tb927.7.2420	-	344	FALSE	49	75	30	42	23	29	0	0	0	0	8	11	0.027707849358079864	0.0518121	increased	4.168201727078915	3.2099154472333686	yes
696	Tb927_07_v5.1	628146	630305	NA_peak_1410.2_G_Tb927.7.2450	629768	630505	Tb927.7.2450	-	537	FALSE	0	1	1	2	3	3	0	0	0	0	0	0	0.0412268	0.0720497	increased	1.2641604167868594	0.6320802083934297	yes
697	Tb927_07_v5.1	661324	662536	NA_peak_1412_G_Tb927.7.2580	662160	663661	Tb927.7.2580	-	376	FALSE	0	2	0	0	0	0	0	0	0	0	0	0	0.3173105078629141	0.3670439188092469	increased	0.26416041678685936	0.13208020839342968	yes
698	Tb927_07_v5.1	672069	673180	NA_peak_1413_G_Tb927.7.2630	672562	672682	Tb927.7.2630	-	120	FALSE	0	0	0	0	0	0	1	2	0	1	0	0	0.10247043485974937	0.14549752308908084	decreased	-0.597494	0.29874687506009634	yes
699	Tb927_07_v5.1	677986	679458	NA_peak_1414_G_Tb927.7.2650	678707	680734	Tb927.7.2650	-	751	FALSE	10	2	14	3	23	12	0	0	0	0	0	0	0.027707849358079864	0.0518121	increased	3.2061144889715365	1.6030572444857685	yes
700	Tb927_07_v5.1	682235	683963	NA_peak_1415_G_Tb927.7.2660	682738	687887	Tb927.7.2660	-	1225	FALSE	30	29	51	53	48	60	0	0	0	0	0	0	0.027707849358079864	0.0518121	increased	5.476976884663007	2.7384884423315037	yes
701	Tb927_07_v5.1	695394	696828	NA_peak_1417_G_Tb927.7.2680	694858	700737	Tb927.7.2680	-	1434	TRUE	1	1	0	0	1	0	0	0	0	0	0	0	0.0832645	0.12489677499532564	increased	0.5	0.25	no
702	Tb927_07_v5.1	699211	700171	NA_peak_1418_G_Tb927.7.2680	694858	700737	Tb927.7.2680	-	960	TRUE	0	1	1	2	1	2	0	0	2	2	3	1	0.7054569861112734	0.7758028385506978	decreased	0	1.0283208335737186	no
703	Tb927_07_v5.1	702334	703276	NA_peak_1419_G_Tb927.7.2690	703192	703787	Tb927.7.2690	-	84	FALSE	33	40	20	27	0	0	20	25	0	0	9	13	0.1411161381713362	0.186458	increased	0.5704411721399945	2.9888939457141337	yes
704	Tb927_07_v5.1	705886	708014	NA_peak_1420_G_Tb927.7.2720	707927	707997	Tb927.7.2720	-	70	FALSE	0	0	0	0	0	0	2	1	0	0	2	1	0.0633178	0.1017382650969524	decreased	-0.861654	0.430827	yes
705	Tb927_07_v5.1	721544	722606	NA_peak_1423_G_Tb927.7.2770	721780	722027	Tb927.7.2770	+	247	FALSE	2	1	0	0	1	0	0	0	0	0	0	0	0.10247043485974937	0.14549752308908084	increased	0.5974937501201927	0.29874687506009634	yes
706	Tb927_07_v5.1	722659	723208	NA_peak_1424_G_Tb927.7.2780	722661	722902	Tb927.7.2780	+	241	FALSE	1	0	2	0	0	1	0	0	0	0	0	0	0.10247043485974937	0.14549752308908084	increased	0.5974937501201927	0.29874687506009634	no
707	Tb927_07_v5.1	739455	739965	NA_peak_1426_G_Tb927.7.2930	739389	739562	Tb927.7.2930	+	107	FALSE	1	4	1	5	0	2	0	0	0	0	0	0	0.0421682	0.0720497	increased	1.415308849388279	0.7076544246941395	yes
708	Tb927_07_v5.1	746870	748051	NA_peak_1427_G_Tb927.7.2970	747268	748371	Tb927.7.2970	+	783	FALSE	0	0	0	0	0	0	2	2	0	1	1	0	0.0633178	0.1017382650969524	decreased	-0.861654	0.430827	no
709	Tb927_07_v5.1	751592	752402	NA_peak_1428_G_Tb927.7.2990	751722	752446	Tb927.7.2990	+	680	FALSE	0	0	2	3	1	0	0	0	0	0	0	0	0.10880943004054568	0.14697223640132162	increased	0.7641604167868593	0.3820802083934297	no
710	Tb927_07_v5.1	764258	764870	NA_peak_1429_G_Tb927.7.3030	764388	764727	Tb927.7.3030	+	339	FALSE	0	0	1	0	2	0	0	0	0	0	0	0	0.17971249487899976	0.2230319389770707	increased	0.430827	0.215414	yes
711	Tb927_07_v5.1	767621	769483	NA_peak_1430_G_Tb927.7.3040	767071	769852	Tb927.7.3040	+	1862	TRUE	9	9	12	11	11	11	0	0	0	0	0	0	0.025596805385948558	0.0518121	increased	3.5165305683465475	1.7582652841732738	no
712	Tb927_07_v5.1	778741	779380	NA_peak_1431_G_Tb927.7.3070	777914	779002	Tb927.7.3070	+	261	FALSE	31	35	63	47	29	19	0	24	0	19	0	25	0.046399461870904594	0.0764528	increased	2.886247031642695	3.720827516288544	yes
713	Tb927_07_v5.1	791100	792371	NA_peak_1432_G_Tb927.7.3110	790343	791976	Tb927.7.3110	+	876	FALSE	0	0	0	0	0	0	0	3	0	1	0	3	0.10247043485974937	0.14549752308908084	decreased	-0.833333	0.4166666666666667	yes
714	Tb927_07_v5.1	795809	797002	NA_peak_1433_G_Tb927.7.3130	796485	796909	Tb927.7.3130	+	424	FALSE	2	1	2	0	2	0	2	2	1	2	2	2	0.19364643126922065	0.2401710690693657	decreased	-0.528321	1.223308333814104	no
715	Tb927_07_v5.1	800795	802154	NA_peak_1434_G_Tb927.7.3150	800281	801785	Tb927.7.3150	+	990	FALSE	10	2	6	1	3	0	9	7	7	5	6	2	0.0584753	0.0953177	decreased	-0.90791	2.262579754983612	yes
716	Tb927_07_v5.1	821300	822631	NA_peak_1435_G_Tb927.7.3180	821473	821962	Tb927.7.3180	+	489	FALSE	4	4	8	8	7	11	0	0	0	0	0	0	0.0268567	0.0518121	increased	2.9281114488967503	1.4640557244483752	yes
717	Tb927_07_v5.1	824072	824932	NA_peak_1436_G_Tb927.7.3190	824004	824703	Tb927.7.3190	+	631	FALSE	0	0	0	0	0	0	0	0	0	0	0	0	1	1	decreased	0	0	yes
718	Tb927_07_v5.1	828641	831080	NA_peak_1437_G_Tb927.7.3220	830862	831166	Tb927.7.3220	+	218	FALSE	12	20	13	19	5	12	2	3	0	0	2	2	0.027281171477617994	0.0518121	increased	2.6254258124272662	2.4385274899075444	no
719	Tb927_07_v5.1	872259	873286	NA_peak_1438_G_Tb927.7.3340	872435	873065	Tb927.7.3340	-	630	FALSE	0	0	0	0	0	0	0	0	0	0	0	0	1	1	decreased	0	0	yes
720	Tb927_07_v5.1	879631	880876	NA_peak_1439_G_Tb927.7.3370	879311	879959	Tb927.7.3370	-	328	FALSE	1	0	0	0	0	0	0	0	0	0	0	0	0.3173105078629141	0.3670439188092469	increased	0.16666666666666666	0.0833333	no
721	Tb927_07_v5.1	890189	892550	NA_peak_1440_G_Tb927.7.3450	892370	892521	Tb927.7.3450	-	151	FALSE	73	85	100	121	84	95	1	1	0	0	0	3	0.027281171477617994	0.0518121	increased	5.869836729584098	3.601585031458717	yes
722	Tb927_07_v5.1	915129	916990	NA_peak_1442_G_Tb927.7.3550	915141	916850	Tb927.7.3550	-	1709	FALSE	15	13	20	19	27	24	0	0	0	0	0	0	0.027707849358079864	0.0518121	increased	4.3288019252593415	2.1644009626296707	no
723	Tb927_07_v5.1	920864	922053	NA_peak_1443_G_Tb927.7.3560	921066	921561	Tb927.7.3560	-	495	FALSE	9	10	6	10	14	22	0	0	0	0	0	1	0.027281171477617994	0.0518121	increased	3.4130998009808486	1.8732165671570908	yes
724	Tb927_07_v5.1	926116	927076	NA_peak_1444_G_Tb927.7.3570	926994	927141	Tb927.7.3570	-	82	FALSE	34	48	35	38	10	9	15	19	1	0	5	3	0.027707849358079864	0.0518121	increased	2.3456315332134787	3.490630865874825	yes
725	Tb927_07_v5.1	944170	944686	NA_peak_1446_G_Tb927.7.3630	943724	944568	Tb927.7.3630	-	398	FALSE	34	51	14	15	4	3	0	0	0	0	0	0	0.027707849358079864	0.0518121	increased	3.8430902375969898	1.9215451187984949	no
726	Tb927_07_v5.1	964303	965191	NA_peak_1447_G_Tb927.7.3700	961945	964704	Tb927.7.3700	-	401	FALSE	0	0	0	0	1	3	0	1	0	0	0	0	0.4142161782425252	0.4704468121525696	increased	0.33333333333333337	0.3333333333333333	no
727	Tb927_07_v5.1	974192	976101	NA_peak_1452_G_Tb927.7.3720	974457	975100	Tb927.7.3720	+	643	FALSE	0	0	0	0	0	0	0	0	0	0	0	0	1	1	decreased	0	0	no
728	Tb927_07_v5.1	974192	976101	NA_peak_1452_G_Tb927.7.3730	975136	976288	Tb927.7.3730	-	965	FALSE	0	0	0	0	0	0	0	0	0	0	0	0	1	1	decreased	0	0	no
729	Tb927_07_v5.1	1044889	1046629	NA_peak_1457_G_Tb927.7.3970	1040301	1046043	Tb927.7.3970	+	1154	FALSE	4	3	1	2	1	1	0	0	0	0	0	0	0.026014479622894226	0.0518121	increased	1.4844817659347531	0.7422408829673764	no
730	Tb927_07_v5.1	1049750	1051147	NA_peak_1458_G_Tb927.7.3980	1049715	1050612	Tb927.7.3980	+	862	FALSE	32	19	43	25	41	29	0	0	0	0	0	0	0.027707849358079864	0.0518121	increased	4.9709002615685804	2.4854501307842902	yes
731	Tb927_07_v5.1	1066167	1067557	NA_peak_1461_G_Tb927.7.4020	1064630	1067126	Tb927.7.4020	+	959	FALSE	5	4	0	0	0	0	0	0	8	9	0	0	0.4652088184521418	0.5249827422183763	decreased	-0.26416	0.949895	yes
732	Tb927_07_v5.1	1080932	1083262	NA_peak_1462_G_Tb927.7.4080	1080750	1081143	Tb927.7.4080	+	211	FALSE	5	4	4	5	1	2	0	0	0	0	1	0	0.0412268	0.0720497	increased	1.899790615323032	1.1165619743281825	yes
733	Tb927_07_v5.1	1108358	1109271	NA_peak_1463_G_Tb927.7.4150	1108533	1109050	Tb927.7.4150	+	517	FALSE	2	1	0	1	0	0	0	0	5	1	0	0	1	1	decreased	0	0.5974937501201927	yes
734	Tb927_07_v5.1	1111928	1113430	NA_peak_1464_G_Tb927.7.4170	1112523	1113666	Tb927.7.4170	+	907	FALSE	81	64	93	76	114	88	0	0	0	0	0	0	0.027707849358079864	0.0518121	increased	6.420419781988309	3.2102098909941543	no
735	Tb927_07_v5.1	1115614	1117448	NA_peak_1465_G_Tb927.7.4180	1115616	1116874	Tb927.7.4180	+	1258	FALSE	22	18	37	33	49	35	0	0	0	0	0	0	0.027707849358079864	0.0518121	increased	4.986776835901925	2.4933884179509627	yes
736	Tb927_07_v5.1	1118094	1119312	NA_peak_1466_G_Tb927.7.4190	1117752	1118173	Tb927.7.4190	+	79	FALSE	129	69	127	62	152	80	1	0	0	0	0	0	0.027707849358079864	0.0518121	increased	6.4543614331751025	3.393847383254218	yes
737	Tb927_07_v5.1	1133031	1134839	NA_peak_1467_G_Tb927.7.4260	1133442	1134099	Tb927.7.4260	-	657	FALSE	2	6	3	4	1	1	0	0	0	0	0	0	0.027281171477617994	0.0518121	increased	1.7857075862776866	0.8928537931388435	yes
738	Tb927_07_v5.1	1137009	1139900	NA_peak_1468_G_Tb927.7.4290	1139500	1139871	Tb927.7.4290	-	371	FALSE	56	57	72	75	69	69	0	0	0	0	0	0	0.027281171477617994	0.0518121	increased	6.064531519250973	3.0322657596254867	yes
739	Tb927_07_v5.1	1139871	1141033	NA_peak_1469_G_Tb927.7.4300	1140966	1141300	Tb927.7.4300	-	67	FALSE	7	7	8	7	10	16	0	0	0	0	0	0	0.026014479622894226	0.0518121	increased	3.2861365768883246	1.6430682884441623	yes
740	Tb927_07_v5.1	1165716	1166730	NA_peak_1470_G_Tb927.7.4400	1166402	1168212	Tb927.7.4400	-	328	FALSE	19	29	17	23	2	1	2	0	0	0	0	0	0.027281171477617994	0.0518121	increased	3.163951032109891	1.8461359328418048	yes
741	Tb927_07_v5.1	1173920	1175737	NA_peak_1471_G_Tb927.7.4420	1174925	1175351	Tb927.7.4420	-	426	FALSE	14	15	29	28	33	42	1	1	0	0	0	2	0.027707849358079864	0.0518121	increased	4.100087880262649	2.647537690251517	yes
742	Tb927_07_v5.1	1178624	1180485	NA_peak_1472_G_Tb927.7.4450	1179368	1181278	Tb927.7.4450	-	1117	FALSE	6	8	12	13	21	25	0	0	0	0	0	0	0.027707849358079864	0.0518121	increased	3.77416	1.88708	yes
743	Tb927_07_v5.1	1184621	1185524	NA_peak_1473_G_Tb927.7.4460	1185067	1185461	Tb927.7.4460	-	394	FALSE	8	6	8	8	8	4	0	0	0	0	0	0	0.023544102412552784	0.0518121	increased	2.9681638371190364	1.4840819185595182	no
744	Tb927_07_v5.1	1188733	1190267	NA_peak_1474_G_Tb927.7.4470	1188514	1190118	Tb927.7.4470	-	1385	FALSE	8	14	15	18	20	23	0	0	0	0	0	0	0.027707849358079864	0.0518121	increased	4.050337172332388	2.025168586166194	no
745	Tb927_07_v5.1	1190306	1191585	NA_peak_1475_G_Tb927.7.4480	1191103	1191557	Tb927.7.4480	-	454	FALSE	14	14	19	25	12	11	0	0	0	0	0	0	0.027281171477617994	0.0518121	increased	4.020258537184623	2.0101292685923116	yes
746	Tb927_07_v5.1	1203817	1204478	NA_peak_1476_G_Tb927.7.4520	1203439	1204117	Tb927.7.4520	-	300	FALSE	39	61	10	10	0	0	0	0	0	0	4	5	0.11484960926328612	0.15363410860099128	increased	2.214682841156719	1.925156519846445	no
747	Tb927_07_v5.1	1211861	1212637	NA_peak_1477_G_Tb927.7.4570	1212377	1214650	Tb927.7.4570	-	260	FALSE	2	4	5	9	8	14	0	0	0	0	0	0	0.027707849358079864	0.0518121	increased	2.8150994647113112	1.4075497323556556	yes
748	Tb927_07_v5.1	1212743	1213816	NA_peak_1478_G_Tb927.7.4570	1212377	1214650	Tb927.7.4570	-	1073	TRUE	8	11	14	12	22	24	0	0	0	0	0	0	0.027707849358079864	0.0518121	increased	3.921605993624136	1.960802996812068	no
749	Tb927_07_v5.1	1218676	1219270	NA_peak_1481_G_Tb927.7.4590	1219054	1219175	Tb927.7.4590	-	121	FALSE	0	16	0	10	0	4	0	4	0	0	0	0	0.10880943004054568	0.14697223640132162	increased	1.257815743314606	1.0158958874718629	yes
750	Tb927_07_v5.1	1229246	1231470	NA_peak_1482_G_Tb927.7.4650	1231036	1231909	Tb927.7.4650	-	434	FALSE	9	8	7	8	5	2	0	0	0	0	0	1	0.027281171477617994	0.0518121	increased	2.638617183202383	1.485975258267858	yes
751	Tb927_07_v5.1	1248273	1249658	NA_peak_1483_G_Tb927.7.4700	1248734	1250045	Tb927.7.4700	-	924	FALSE	25	56	18	24	10	16	3	4	0	0	1	2	0.027707849358079864	0.0518121	increased	3.3441862166338767	2.823241540918358	no
752	Tb927_07_v5.1	1258190	1259389	NA_peak_1484_G_Tb927.7.4740	1258688	1259242	Tb927.7.4740	-	554	FALSE	0	2	0	3	0	0	0	0	0	0	0	0	0.17971249487899976	0.2230319389770707	increased	0.5974937501201927	0.29874687506009634	yes
753	Tb927_07_v5.1	1266271	1267168	NA_peak_1485_G_Tb927.7.4790	1266513	1266854	Tb927.7.4790	-	341	FALSE	14	14	12	15	8	11	1	0	0	0	0	0	0.027707849358079864	0.0518121	increased	3.5448514019202677	1.93909	yes
754	Tb927_07_v5.1	1267171	1268845	NA_peak_1485.2_G_Tb927.7.4810	1268461	1268601	Tb927.7.4810	-	140	FALSE	4	2	4	4	5	5	0	1	1	0	0	0	0.0268567	0.0518121	increased	1.9534452978042591	1.310055982235463	yes
755	Tb927_07_v5.1	1274539	1275499	NA_peak_1487_G_Tb927.7.4850	1275140	1275439	Tb927.7.4850	-	299	FALSE	5	4	3	3	3	0	0	0	0	0	0	0	0.039359508888249725	0.0708033	increased	1.8178150992680864	0.9089075496340432	yes
756	Tb927_07_v5.1	1285155	1287370	NA_peak_1488_G_Tb927.7.4900	1286216	1288489	Tb927.7.4900	-	1154	FALSE	26	9	28	12	37	19	0	0	0	0	0	0	0.027707849358079864	0.0518121	increased	4.367515319775073	2.1837576598875366	yes
757	Tb927_07_v5.1	1287368	1289037	NA_peak_1490_G_Tb927.7.4900	1286216	1288489	Tb927.7.4900	-	1121	FALSE	19	22	17	23	6	7	1	3	0	0	1	2	0.027281171477617994	0.0518121	increased	2.970461662407382	2.4160579146572165	no
758	Tb927_07_v5.1	1299273	1301103	NA_peak_1492_G_Tb927.7.4930	1300206	1300339	Tb927.7.4930	-	133	FALSE	0	1	0	0	0	1	1	0	1	0	0	0	1	1	decreased	0	0.3333333333333333	yes
759	Tb927_07_v5.1	1305418	1306712	NA_peak_1493_G_Tb927.7.4960	1306577	1306637	Tb927.7.4960	-	60	FALSE	9	11	17	16	12	13	0	1	0	1	0	0	0.027707849358079864	0.0518121	increased	3.4453455130833115	2.056006089874989	yes
760	Tb927_07_v5.1	1330556	1331684	NA_peak_1494_G_Tb927.7.5040	1330141	1330718	Tb927.7.5040	+	162	FALSE	22	22	19	22	14	20	0	0	0	0	0	0	0.026014479622894226	0.0518121	increased	4.3653	2.18265	yes
761	Tb927_07_v5.1	1342722	1344068	NA_peak_1495_G_Tb927.7.5080	1342859	1343480	Tb927.7.5080	+	621	FALSE	1	2	0	1	0	0	0	0	0	0	1	1	0.4795001221869535	0.540168	increased	0.26416041678685936	0.46541354172676297	yes
762	Tb927_07_v5.1	1361034	1362718	NA_peak_1496_G_Tb927.7.5150	1360545	1361203	Tb927.7.5150	+	169	FALSE	49	10	25	9	30	11	0	0	1	1	1	0	0.027707849358079864	0.0518121	increased	3.777469072091417	2.3887345360457086	yes
763	Tb927_07_v5.1	1364572	1365841	NA_peak_1497_G_Tb927.7.5180	1364566	1364818	Tb927.7.5180	+	246	FALSE	53	56	55	56	46	44	2	3	0	0	0	0	0.027707849358079864	0.0518121	increased	5.114916983306118	3.154952241773252	yes
764	Tb927_07_v5.1	1374813	1376618	NA_peak_1498_G_Tb927.7.5210	1375116	1375994	Tb927.7.5210	+	878	FALSE	32	26	20	10	12	10	2	1	0	1	0	0	0.027707849358079864	0.0518121	increased	3.5376565831658677	2.3663220417031265	yes
765	Tb927_07_v5.1	1391850	1392748	NA_peak_1500_G_Tb927.7.5250	1391733	1392401	Tb927.7.5250	+	551	FALSE	3	5	4	5	0	0	0	0	0	0	1	0	0.0782482	0.11940230335427593	increased	1.4153088493882788	0.8743210913608062	yes
766	Tb927_07_v5.1	1415228	1416308	NA_peak_1501_G_Tb927.7.5320	1415286	1415724	Tb927.7.5320	+	438	FALSE	0	2	0	2	0	0	0	0	0	0	0	0	0.15729920705028502	0.20192973603479067	increased	0.5283208335737187	0.26416041678685936	yes
767	Tb927_07_v5.1	1420843	1421484	NA_peak_1503_G_Tb927.7.5340	1420823	1427873	Tb927.7.5340	+	641	TRUE	24	25	37	35	53	44	0	0	0	0	0	0	0.027707849358079864	0.0518121	increased	5.168148170215809	2.5840740851079045	no
768	Tb927_07_v5.1	1425609	1426944	NA_peak_1504_G_Tb927.7.5340	1420823	1427873	Tb927.7.5340	+	1335	TRUE	80	62	82	65	115	83	5	5	0	0	0	0	0.027707849358079864	0.0518121	increased	5.4694894822589895	3.5963989080365466	no
769	Tb927_07_v5.1	1435935	1436797	NA_peak_1505_G_Tb927.7.5370	1435707	1436227	Tb927.7.5370	+	292	FALSE	1	0	3	0	1	0	0	0	0	0	0	0	0.10247043485974937	0.14549752308908084	increased	0.6666666666666666	0.3333333333333333	no
770	Tb927_07_v5.1	1439981	1440948	NA_peak_1506_G_Tb927.7.5380	1439281	1445595	Tb927.7.5380	+	967	TRUE	0	0	0	0	0	0	0	0	0	0	0	0	1	1	decreased	0	0	no
771	Tb927_07_v5.1	1499397	1499910	NA_peak_1508_G_Tb927.7.5560	1499316	1500504	Tb927.7.5560	+	513	TRUE	0	0	0	0	0	0	0	0	0	0	0	0	1	1	decreased	0	0	no
772	Tb927_07_v5.1	1502458	1502919	NA_peak_1509_G_Tb927.7.5570	1501720	1502848	Tb927.7.5570	+	390	FALSE	0	0	0	0	0	0	0	2	0	2	0	2	0.0832645	0.12489677499532564	decreased	-0.792481	0.396241	no
773	Tb927_07_v5.1	1508780	1510913	NA_peak_1510_G_Tb927.7.5590	1509635	1509954	Tb927.7.5590	+	319	FALSE	1	0	2	1	1	0	4	3	7	3	5	2	0.0268567	0.0518121	decreased	-1.48448	1.5064012997542358	yes
774	Tb927_07_v5.1	1520958	1523016	NA_peak_1511_G_Tb927.7.5615	1520926	1521240	Tb927.7.5615	+	282	FALSE	2	0	2	0	1	0	3	2	3	2	2	2	0.024357915718036992	0.0518121	decreased	-1.02832	1.2091479170272446	yes
775	Tb927_07_v5.1	1532392	1532762	NA_peak_1513_G_Tb927.7.5660	1532045	1533438	Tb927.7.5660	+	370	TRUE	0	0	0	0	0	0	0	0	0	0	0	0	1	1	decreased	0	0	no
776	Tb927_07_v5.1	1536310	1537776	NA_peak_1514_G_Tb927.7.5680	1536022	1536515	Tb927.7.5680	+	205	FALSE	87	77	116	95	107	87	0	0	0	0	0	0	0.027281171477617994	0.0518121	increased	6.569080029767478	3.284540014883739	yes
777	Tb927_07_v5.1	1540975	1542021	NA_peak_1515_G_Tb927.7.5700	1541439	1542025	Tb927.7.5700	+	582	FALSE	76	64	36	33	25	28	0	7	0	0	0	0	0.027707849358079864	0.0518121	increased	4.857415212311883	2.928707606155942	no
778	Tb927_07_v5.1	1545994	1548341	NA_peak_1516_G_Tb927.7.5730	1547458	1548046	Tb927.7.5730	+	588	FALSE	25	9	21	5	13	4	19	14	20	14	19	13	0.2059032107320684	0.2547215627985627	decreased	-0.576877	3.8211128895966673	yes
779	Tb927_07_v5.1	1554571	1556207	NA_peak_1517_G_Tb927.7.5760	1554634	1555370	Tb927.7.5760	+	736	FALSE	2	3	4	5	11	6	0	0	0	0	0	0	0.027707849358079864	0.0518121	increased	2.480695086518072	1.2403475432590358	yes
780	Tb927_07_v5.1	1558504	1559593	NA_peak_1518_G_Tb927.7.5770	1557663	1560185	Tb927.7.5770	+	1089	TRUE	11	8	16	20	21	23	0	0	0	0	0	0	0.027707849358079864	0.0518121	increased	4.046510314258504	2.023255157129252	no
781	Tb927_07_v5.1	1575152	1577048	NA_peak_1519_G_Tb927.7.5840	1575338	1576146	Tb927.7.5840	+	808	FALSE	10	5	13	4	8	1	1	2	0	0	0	0	0.027707849358079864	0.0518121	increased	2.2931066061707632	1.5773803865389076	yes
782	Tb927_07_v5.1	1577157	1578710	NA_peak_1520_G_Tb927.7.5850	1578515	1579974	Tb927.7.5850	+	195	FALSE	1	0	1	0	0	0	8	7	4	3	6	4	0.0268567	0.0518121	decreased	-2.27019	1.4684280094395534	no
783	Tb927_07_v5.1	1661597	1664043	NA_peak_1529_G_Tb927.7.6100	1662503	1663569	Tb927.7.6100	-	1066	FALSE	2	2	2	2	3	3	0	1	0	0	0	1	0.023544102412552784	0.0518121	increased	1.3899750004807707	1.0283208335737186	yes
784	Tb927_07_v5.1	1671716	1672527	NA_peak_1530_G_Tb927.7.6180	1670947	1672101	Tb927.7.6180	-	385	FALSE	24	0	8	0	5	0	0	0	0	0	0	0	0.10880943004054568	0.14697223640132162	increased	1.7331239486563657	0.8665619743281828	no
785	Tb927_07_v5.1	1679118	1679843	NA_peak_1531_G_Tb927.7.6210	1679607	1680050	Tb927.7.6210	-	236	FALSE	0	0	0	0	0	0	0	0	0	0	0	0	1	1	decreased	0	0	yes
786	Tb927_07_v5.1	1683580	1684987	NA_peak_1534_G_Tb927.7.6220	1684902	1685880	Tb927.7.6220	-	85	FALSE	0	4	0	7	0	8	0	0	0	0	0	1	0.10247043485974937	0.14549752308908084	increased	1.2486421827216123	0.7909877580274729	no
787	Tb927_07_v5.1	1684990	1685988	NA_peak_1534.2_G_Tb927.7.6220	1684902	1685880	Tb927.7.6220	-	890	FALSE	6	7	7	9	23	19	0	0	0	0	0	0	0.027281171477617994	0.0518121	increased	3.5060289354255807	1.7530144677127903	no
788	Tb927_07_v5.1	1688274	1689990	NA_peak_1535_G_Tb927.7.6230	1689466	1689690	Tb927.7.6230	-	224	FALSE	4	6	1	5	0	6	2	2	0	0	0	0	0.0431144	0.0721424	increased	1.3919459063802355	1.2242937867638364	yes
789	Tb927_07_v5.1	1694443	1694940	NA_peak_1537_G_Tb927.7.6260	1694504	1695865	Tb927.7.6260	-	436	FALSE	4	0	1	0	3	0	0	0	0	0	0	0	0.10880943004054568	0.14697223640132162	increased	0.8869880158145603	0.44349400790728016	no
790	Tb927_07_v5.1	1694643	1695534	NA_peak_1537.2_G_Tb927.7.6260	1694504	1695865	Tb927.7.6260	-	891	TRUE	0	6	0	2	0	3	0	0	0	0	0	0	0.10880943004054568	0.14697223640132162	increased	1.0653862371297933	0.5326931185648967	no
791	Tb927_07_v5.1	1706165	1706969	NA_peak_1538_G_Tb927.7.6300	1706339	1708583	Tb927.7.6300	-	630	FALSE	0	0	0	0	0	0	0	0	0	0	0	0	1	1	decreased	0	0	no
792	Tb927_07_v5.1	1706967	1709050	NA_peak_1539_G_Tb927.7.6300	1706339	1708583	Tb927.7.6300	-	1616	FALSE	19	14	5	9	18	18	31	27	29	18	16	12	0.11585149752593007	0.15423028580098105	decreased	-0.686419	4.115136658624392	no
793	Tb927_07_v5.1	1711850	1712798	NA_peak_1540_G_Tb927.7.6310	1711093	1712533	Tb927.7.6310	-	683	FALSE	3	3	0	1	0	0	0	0	0	0	0	0	0.10247043485974937	0.14549752308908084	increased	0.8333333333333334	0.4166666666666667	no
794	Tb927_07_v5.1	1717322	1717966	NA_peak_1541_G_Tb927.7.6320	1716228	1718062	Tb927.7.6320	-	644	TRUE	0	0	0	0	0	0	0	0	0	0	0	1	0.3173105078629141	0.3670439188092469	decreased	-0.166667	0.0833333	no
795	Tb927_07_v5.1	1748860	1749589	NA_peak_1542_G_Tb927.7.6440	1748938	1749055	Tb927.7.6440	+	117	FALSE	1	1	6	1	1	2	0	0	0	0	0	0	0.023544102412552784	0.0518121	increased	1.3987195704631266	0.6993597852315633	no
796	Tb927_07_v5.1	1770085	1771390	NA_peak_1544_G_Tb927.7.6500	1770309	1770756	Tb927.7.6500	+	447	FALSE	63	32	52	39	22	18	0	0	0	0	0	0	0.027707849358079864	0.0518121	increased	5.144288689718269	2.5721443448591343	yes
797	Tb927_07_v5.1	1807587	1808827	NA_peak_1547_G_Tb927.7.6620	1808418	1808850	Tb927.7.6620	-	409	FALSE	69	82	69	80	67	70	0	0	0	0	0	0	0.027281171477617994	0.0518121	increased	6.201777571479418	3.1008887857397087	yes
798	Tb927_07_v5.1	1809940	1812383	NA_peak_1548_G_Tb927.7.6630	1811236	1812746	Tb927.7.6630	-	1147	FALSE	12	0	9	0	11	0	1	0	0	0	0	0	0.10247043485974937	0.14549752308908084	increased	1.6012217189582685	0.9672775261458008	yes
799	Tb927_07_v5.1	1826660	1828143	NA_peak_1551_G_Tb927.7.6660	1827364	1827733	Tb927.7.6660	-	369	FALSE	1	2	1	1	0	1	7	11	7	8	7	9	0.0268567	0.0518121	decreased	-2.24864	2.0551481748143323	yes
800	Tb927_07_v5.1	1828336	1830350	NA_peak_1552_G_Tb927.7.6670	1828658	1829564	Tb927.7.6670	-	906	FALSE	0	2	0	2	0	2	6	9	6	7	6	6	0.026014479622894226	0.0518121	decreased	-2.13274	1.858852940440104	yes
801	Tb927_07_v5.1	1839307	1843284	NA_peak_1553_G_Tb927.7.6680	1841523	1842412	Tb927.7.6680	-	889	FALSE	2	1	0	1	0	1	2	0	5	0	5	0	0.6788452994243183	0.7529364149614868	decreased	-0.361654	0.9449875002403854	no
802	Tb927_07_v5.1	1845378	1846314	NA_peak_1554_G_Tb927.7.6690	1845360	1847787	Tb927.7.6690	-	936	TRUE	1	4	2	6	5	5	0	0	0	0	0	0	0.027281171477617994	0.0518121	increased	2.147361753184739	1.0736808765923695	no
803	Tb927_07_v5.1	1847042	1847974	NA_peak_1555_G_Tb927.7.6690	1845360	1847787	Tb927.7.6690	-	745	FALSE	37	31	79	82	63	71	0	0	0	0	0	0	0.027707849358079864	0.0518121	increased	5.8524700068533635	2.9262350034266817	no
804	Tb927_07_v5.1	1871953	1872908	NA_peak_1557_G_Tb927.7.6770	1872388	1873148	Tb927.7.6770	-	520	FALSE	6	4	8	5	8	15	0	0	0	0	0	0	0.027281171477617994	0.0518121	increased	3.009015920091791	1.5045079600458957	yes
805	Tb927_07_v5.1	1914515	1916676	NA_peak_1560_G_Tb927.7.6850	1915953	1916650	Tb927.7.6850	-	697	FALSE	58	76	82	113	86	130	42	52	52	61	53	63	0.027707849358079864	0.0518121	increased	0.7070893427626244	6.118742917444452	no
806	Tb927_07_v5.1	1963537	1965502	NA_peak_1562_G_Tb927.7.6900	1964058	1964930	Tb927.7.6900	-	872	FALSE	12	10	6	10	7	8	0	0	0	0	0	0	0.027281171477617994	0.0518121	increased	3.2660971464859334	1.6330485732429667	yes
807	Tb927_07_v5.1	1981611	1983261	NA_peak_1565_G_Tb927.7.6960	1982851	1983311	Tb927.7.6960	-	410	FALSE	125	165	179	259	201	287	0	0	0	1	0	4	0.027707849358079864	0.0518121	increased	7.062124775585287	4.084717070273871	yes
808	Tb927_07_v5.1	1985359	1986950	NA_peak_1567_G_Tb927.7.6970	1986310	1986896	Tb927.7.6970	-	586	FALSE	22	23	25	27	7	3	0	0	0	0	0	0	0.027707849358079864	0.0518121	increased	3.9360531828294776	1.9680265914147388	yes
809	Tb927_07_v5.1	1987810	1990521	NA_peak_1568_G_Tb927.7.6980	1989561	1990059	Tb927.7.6980	-	498	FALSE	16	32	14	33	11	24	0	1	0	1	0	2	0.027707849358079864	0.0518121	increased	3.7950110978737284	2.4949992990570573	yes
810	Tb927_07_v5.1	2007148	2008284	NA_peak_1569_G_Tb927.7.7030	2007176	2009500	Tb927.7.7030	-	1108	FALSE	39	50	40	51	13	9	3	3	0	0	0	0	0.027707849358079864	0.0518121	increased	4.196938029427167	2.7651356813802503	yes
811	Tb927_07_v5.1	2011158	2012730	NA_peak_1570_G_Tb927.7.7040	2011974	2012619	Tb927.7.7040	-	645	FALSE	29	34	35	50	40	60	0	0	0	0	0	0	0.027707849358079864	0.0518121	increased	5.361135549691377	2.6805677748456884	yes
812	Tb927_07_v5.1	2034390	2036060	NA_peak_1571_G_Tb927.7.7120	2035972	2038316	Tb927.7.7120	-	88	FALSE	14	34	14	40	14	38	2	0	3	0	3	2	0.027281171477617994	0.0518121	increased	3.3871640043014235	2.888569502391097	yes
813	Tb927_07_v5.1	2050108	2051591	NA_peak_1572_G_Tb927.7.7160	2048316	2051226	Tb927.7.7160	-	1118	FALSE	17	17	13	9	9	8	1	0	0	0	0	1	0.027281171477617994	0.0518121	increased	3.3268310193598776	1.9967488430132725	no
814	Tb927_07_v5.1	2087410	2088232	NA_peak_1574_G_Tb927.7.7250	2087922	2088431	Tb927.7.7250	-	310	FALSE	3	7	0	2	0	1	0	0	0	0	0	1	0.10880943004054568	0.14697223640132162	increased	1.0974937501201931	0.7154135417267631	yes
815	Tb927_07_v5.1	2095496	2097980	NA_peak_1576_G_Tb927.7.7270	2097411	2098060	Tb927.7.7270	-	569	FALSE	8	17	5	15	1	8	1	2	1	1	0	1	0.027281171477617994	0.0518121	increased	2.084962500721156	1.973308333814104	yes
816	Tb927_07_v5.1	2106264	2107316	NA_peak_1577_G_Tb927.7.7300	2106892	2107200	Tb927.7.7300	-	308	FALSE	0	0	0	0	0	0	0	0	0	0	0	0	1	1	decreased	0	0	yes
817	Tb927_07_v5.1	2114043	2115530	NA_peak_1578_G_Tb927.7.7330	2115165	2115600	Tb927.7.7330	-	365	FALSE	8	9	4	3	1	2	1	0	1	0	0	1	0.0268567	0.0518121	increased	1.7331239486563654	1.3665619743281827	yes
818	Tb927_07_v5.1	2138579	2139693	NA_peak_1579_G_Tb927.7.7450	2139553	2139597	Tb927.7.7450	-	44	FALSE	4	2	3	2	0	0	0	0	0	0	0	0	0.0655997	0.10285056741313932	increased	1.2486421827216123	0.6243210913608062	yes
819	Tb927_08_v5.1	171991	172757	NA_peak_1628_G_Tb927.8.610	171816	172337	Tb927.8.610	-	346	FALSE	0	0	0	0	0	0	0	0	0	0	0	0	1	1	decreased	0	0	no
820	Tb927_08_v5.1	178955	179869	NA_peak_1629_G_Tb927.8.650	179352	179691	Tb927.8.650	-	339	FALSE	22	29	7	17	2	1	0	0	0	0	4	9	0.17295491798842064	0.2217341451885895	increased	2.2569139773423794	2.0690996869669767	yes
821	Tb927_08_v5.1	192677	195805	NA_peak_1630_G_Tb927.8.710	195245	196483	Tb927.8.710	-	560	FALSE	35	44	68	69	65	81	0	0	0	0	0	0	0.027707849358079864	0.0518121	increased	5.883588615911942	2.941794307955972	yes
822	Tb927_08_v5.1	208492	208990	NA_peak_1632_G_Tb927.8.760	208445	208920	Tb927.8.760	-	428	FALSE	0	4	0	3	0	13	0	0	0	0	0	0	0.10880943004054568	0.14697223640132162	increased	1.3548805028241608	0.6774402514120804	no
823	Tb927_08_v5.1	209585	210761	NA_peak_1633_G_Tb927.8.770	210067	211317	Tb927.8.770	-	694	FALSE	10	42	15	71	21	88	0	0	0	0	0	0	0.027707849358079864	0.0518121	increased	4.998464404064233	2.4992322020321165	yes
824	Tb927_08_v5.1	221799	222979	NA_peak_1634_G_Tb927.8.800	221924	223043	Tb927.8.800	-	1055	FALSE	0	0	0	0	0	0	0	0	0	0	0	0	1	1	decreased	0	0	yes
825	Tb927_08_v5.1	245908	247074	NA_peak_1636_G_Tb927.8.850	246465	247304	Tb927.8.850	-	609	FALSE	0	0	0	0	0	0	3	2	1	0	1	1	0.039359508888249725	0.0708033	decreased	-1.09749	0.5487468750600963	yes
826	Tb927_08_v5.1	259748	261761	NA_peak_1638_G_Tb927.8.880	259823	261156	Tb927.8.880	-	1333	FALSE	9	10	19	17	23	19	9	5	15	9	18	15	0.0412268	0.0720497	increased	0.4505595335872311	3.8047374674501926	no
827	Tb927_08_v5.1	263939	265007	NA_peak_1639_G_Tb927.8.890	264075	266111	Tb927.8.890	-	932	FALSE	94	121	117	158	133	178	0	0	0	0	0	0	0.027707849358079864	0.0518121	increased	7.041	3.520501993188505	no
828	Tb927_08_v5.1	265833	266746	NA_peak_1640_G_Tb927.8.890	264075	266111	Tb927.8.890	-	278	FALSE	0	12	0	11	0	8	0	0	0	0	0	1	0.10880943004054568	0.14697223640132162	increased	1.57589	0.9546106016920468	no
829	Tb927_08_v5.1	267359	267821	NA_peak_1641_G_Tb927.8.900	267542	270275	Tb927.8.900	-	279	FALSE	0	0	1	0	2	0	0	0	0	0	0	0	0.17971249487899976	0.2230319389770707	increased	0.430827	0.215414	no
830	Tb927_08_v5.1	267837	268369	NA_peak_1642_G_Tb927.8.900	267542	270275	Tb927.8.900	-	532	TRUE	0	0	0	0	0	1	0	0	0	0	0	0	0.3173105078629141	0.3670439188092469	increased	0.16666666666666666	0.0833333	no
831	Tb927_08_v5.1	271853	272956	NA_peak_1643_G_Tb927.8.910	272330	283742	Tb927.8.910	-	626	FALSE	8	8	8	8	3	7	0	0	0	0	0	0	0.023544102412552784	0.0518121	increased	2.946616667628208	1.473308333814104	no
832	Tb927_08_v5.1	273606	274503	NA_peak_1644_G_Tb927.8.910	272330	283742	Tb927.8.910	-	897	TRUE	1	1	0	1	0	0	1	1	0	0	0	0	0.3173105078629141	0.3670439188092469	increased	0.16666666666666669	0.4166666666666666	no
833	Tb927_08_v5.1	277482	278383	NA_peak_1645_G_Tb927.8.910	272330	283742	Tb927.8.910	-	901	TRUE	0	0	0	0	0	0	0	0	0	0	0	0	1	1	decreased	0	0	no
834	Tb927_08_v5.1	283167	284606	NA_peak_1647_G_Tb927.8.910	272330	283742	Tb927.8.910	-	575	FALSE	1	3	0	2	3	3	12	10	30	39	14	13	0.027281171477617994	0.0518121	decreased	-2.76088	2.8112669800366588	no
835	Tb927_08_v5.1	314428	316395	NA_peak_1648_G_Tb927.8.990	315242	316911	Tb927.8.990	-	1153	FALSE	12	0	6	0	3	0	1	0	2	0	1	0	0.10880943004054568	0.14697223640132162	increased	0.8204720232462568	1.0077297617433212	no
836	Tb927_08_v5.1	356261	357095	NA_peak_1651_G_Tb927.8.1120	356503	357126	Tb927.8.1120	-	592	FALSE	0	1	0	2	0	0	0	0	0	0	0	0	0.17971249487899976	0.2230319389770707	increased	0.430827	0.215414	yes
837	Tb927_08_v5.1	365987	366800	NA_peak_1653_G_Tb927.8.1150	366439	367459	Tb927.8.1150	-	361	FALSE	0	0	2	3	0	0	0	0	0	0	0	0	0.17971249487899976	0.2230319389770707	increased	0.5974937501201927	0.29874687506009634	yes
838	Tb927_08_v5.1	372643	373966	NA_peak_1654_G_Tb927.8.1170	373096	373425	Tb927.8.1170	-	329	FALSE	4	7	4	2	3	7	0	0	0	0	0	1	0.027281171477617994	0.0518121	increased	2.2048031150826466	1.2690682242079898	yes
839	Tb927_08_v5.1	378772	380092	NA_peak_1655_G_Tb927.8.1190	379230	379554	Tb927.8.1190	-	324	FALSE	4	4	2	3	4	5	0	0	0	0	0	1	0.023544102412552784	0.0518121	increased	2.022618214350733	1.1779757738420331	yes
840	Tb927_08_v5.1	399770	400741	NA_peak_1656_G_Tb927.8.1270	400685	401509	Tb927.8.1270	-	56	FALSE	2	3	0	0	0	0	0	0	0	0	0	0	0.17971249487899976	0.2230319389770707	increased	0.5974937501201927	0.29874687506009634	yes
841	Tb927_08_v5.1	400863	404017	NA_peak_1657_G_Tb927.8.1280	403120	405196	Tb927.8.1280	-	897	FALSE	5	12	7	18	5	7	0	0	0	0	0	0	0.0268567	0.0518121	increased	3.186382038837832	1.593191019418916	yes
842	Tb927_08_v5.1	404521	405909	NA_peak_1659_G_Tb927.8.1280	403120	405196	Tb927.8.1280	-	675	FALSE	0	0	0	0	0	0	0	0	0	0	0	0	1	1	decreased	0	0	no
843	Tb927_08_v5.1	410282	411777	NA_peak_1660_G_Tb927.8.1290	410088	414143	Tb927.8.1290	-	1495	TRUE	44	67	76	120	69	123	0	0	0	0	0	0	0.027707849358079864	0.0518121	increased	6.308074173813559	3.15404	no
844	Tb927_08_v5.1	418365	419582	NA_peak_1661_G_Tb927.8.1300	419244	419850	Tb927.8.1300	-	338	FALSE	1	1	1	1	0	0	0	0	0	0	0	0	0.0455003	0.0755483	increased	0.6666666666666666	0.3333333333333333	no
845	Tb927_08_v5.1	426250	426729	NA_peak_1662_G_Tb927.8.1320	425782	426875	Tb927.8.1320	-	479	TRUE	0	1	0	1	0	1	0	0	0	0	0	0	0.0832645	0.12489677499532564	increased	0.5	0.25	no
846	Tb927_08_v5.1	493816	494902	NA_peak_1675_G_Tb927.8.1510	493863	494760	Tb927.8.1510	+	897	FALSE	17	13	22	11	11	8	0	0	0	0	0	0	0.027281171477617994	0.0518121	increased	3.806781980406925	1.9033909902034625	no
847	Tb927_08_v5.1	509780	511152	NA_peak_1677_G_Tb927.8.1560	510108	510487	Tb927.8.1560	+	379	FALSE	6	5	3	3	1	3	0	0	0	0	0	0	0.026014479622894226	0.0518121	increased	2.0653862371297933	1.0326931185648969	yes
848	Tb927_08_v5.1	511930	514510	NA_peak_1678_G_Tb927.8.1570	511985	512985	Tb927.8.1570	+	1000	FALSE	26	21	27	18	26	20	4	2	1	0	3	0	0.027707849358079864	0.0518121	increased	3.418319314272612	2.860308089737725	yes
849	Tb927_08_v5.1	529433	531493	NA_peak_1679_G_Tb927.8.1590	529732	530691	Tb927.8.1590	+	959	FALSE	17	16	41	36	39	36	0	0	0	0	0	0	0.027281171477617994	0.0518121	increased	4.898423348602778	2.4492116743013894	yes
850	Tb927_08_v5.1	576706	578214	NA_peak_1682_G_Tb927.8.1770	577250	579690	Tb927.8.1770	-	964	FALSE	0	0	0	0	0	0	1	0	0	0	0	0	0.3173105078629141	0.3670439188092469	decreased	-0.166667	0.0833333	yes
851	Tb927_08_v5.1	584534	587220	NA_peak_1684_G_Tb927.8.1790	586876	588910	Tb927.8.1790	-	344	FALSE	24	32	45	50	40	50	0	0	0	0	0	1	0.027707849358079864	0.0518121	increased	5.152369158958544	2.742851246145939	yes
852	Tb927_08_v5.1	587223	588154	NA_peak_1684.2_G_Tb927.8.1790	586876	588910	Tb927.8.1790	-	931	TRUE	2	5	6	5	3	1	0	0	0	0	0	0	0.027281171477617994	0.0518121	increased	2.093707070703512	1.0468535353517558	yes
853	Tb927_08_v5.1	609027	610152	NA_peak_1685_G_Tb927.8.1870	609089	610512	Tb927.8.1870	-	1063	FALSE	9	0	16	4	23	3	0	0	0	0	0	0	0.0431144	0.0721424	increased	2.719380255291037	1.3596901276455184	no
854	Tb927_08_v5.1	658362	660502	NA_peak_1687_G_Tb927.8.2090	658336	658512	Tb927.8.2090	+	150	FALSE	16	13	12	10	8	7	3	1	1	1	1	1	0.027707849358079864	0.0518121	increased	2.3707690169214404	2.3520511751273867	yes
855	Tb927_08_v5.1	674806	675376	NA_peak_1689_G_Tb927.8.2180	674868	674976	Tb927.8.2180	+	108	FALSE	0	0	0	1	0	1	0	4	0	6	0	1	0.17971249487899976	0.2230319389770707	decreased	-0.688214	0.6774402514120805	yes
856	Tb927_08_v5.1	702926	703765	NA_peak_1692_G_Tb927.8.2330	702391	702978	Tb927.8.2330	+	52	FALSE	0	1	0	1	0	0	0	0	0	0	0	0	0.15729920705028502	0.20192973603479067	increased	0.3333333333333333	0.16666666666666666	yes
857	Tb927_08_v5.1	703949	704753	NA_peak_1693_G_Tb927.8.2340	703637	704253	Tb927.8.2340	+	304	FALSE	48	34	21	14	9	8	15	11	0	0	0	0	0.027707849358079864	0.0518121	increased	3.0028676118190845	2.765594222696402	yes
858	Tb927_08_v5.1	735869	736694	NA_peak_1694_G_Tb927.8.2460	735790	736483	Tb927.8.2460	+	614	FALSE	1	0	5	4	5	3	0	0	0	0	0	0	0.0421682	0.0720497	increased	1.7486421827216123	0.8743210913608062	yes
859	Tb927_08_v5.1	772981	775105	NA_peak_1697_G_Tb927.8.2620	773458	773977	Tb927.8.2620	+	519	FALSE	70	57	86	64	95	81	4	4	0	1	23	19	0.027707849358079864	0.0518121	increased	3.810801190577572	4.330525059519326	yes
860	Tb927_08_v5.1	783081	785192	NA_peak_1698_G_Tb927.8.2640	782386	783260	Tb927.8.2640	+	179	FALSE	23	16	12	13	6	5	3	2	0	1	1	1	0.027281171477617994	0.0518121	increased	2.4979291507046333	2.346458325472509	yes
861	Tb927_08_v5.1	791436	792356	NA_peak_1700_G_Tb927.8.2660	790825	791740	Tb927.8.2660	+	304	FALSE	0	0	0	0	2	1	0	0	0	0	0	0	0.17971249487899976	0.2230319389770707	increased	0.430827	0.215414	no
862	Tb927_08_v5.1	812121	813578	NA_peak_1701_G_Tb927.8.2740	811570	812677	Tb927.8.2740	+	556	FALSE	2	0	1	0	0	0	0	0	0	0	1	0	0.4142161782425252	0.4704468121525696	increased	0.2641604167868593	0.29874687506009634	yes
863	Tb927_08_v5.1	829766	831434	NA_peak_1702_G_Tb927.8.2780	829519	836888	Tb927.8.2780	+	1668	TRUE	11	9	12	14	14	13	0	0	0	0	0	0	0.027281171477617994	0.0518121	increased	3.7047444045040425	1.8523722022520213	no
864	Tb927_08_v5.1	832410	834885	NA_peak_1703_G_Tb927.8.2780	829519	836888	Tb927.8.2780	+	2475	TRUE	78	84	125	124	142	138	0	0	0	0	0	0	0.027707849358079864	0.0518121	increased	6.822508050329784	3.411254025164892	no
865	Tb927_08_v5.1	835906	837810	NA_peak_1704_G_Tb927.8.2780	829519	836888	Tb927.8.2780	+	982	FALSE	6	8	6	13	10	11	0	0	0	0	0	0	0.027281171477617994	0.0518121	increased	3.2727306478289293	1.6363653239144649	yes
866	Tb927_08_v5.1	867362	869014	NA_peak_1707_G_Tb927.8.2870	868517	868586	Tb927.8.2870	-	69	FALSE	1	0	0	1	0	1	1	0	0	0	0	0	0.15729920705028502	0.20192973603479067	increased	0.33333333333333337	0.3333333333333333	yes
867	Tb927_08_v5.1	905352	906778	NA_peak_1708_G_Tb927.8.3010	905677	907136	Tb927.8.3010	+	1101	FALSE	2	1	1	0	2	0	2	1	1	0	1	0	0.3173105078629141	0.3670439188092469	increased	0.0974938	0.8129072918469556	no
868	Tb927_08_v5.1	908564	910631	NA_peak_1709_G_Tb927.8.3020	909090	913616	Tb927.8.3020	+	1541	FALSE	11	7	10	6	3	2	5	8	7	7	4	5	1	1	decreased	-0.0375111	2.758207469992433	no
869	Tb927_08_v5.1	912101	914012	NA_peak_1710_G_Tb927.8.3020	909090	913616	Tb927.8.3020	+	1515	FALSE	12	11	13	11	9	3	0	0	0	0	1	1	0.027281171477617994	0.0518121	increased	2.999941289421395	1.833303978044031	no
870	Tb927_08_v5.1	939650	940803	NA_peak_1712_G_Tb927.8.3150	939277	940729	Tb927.8.3150	+	1079	FALSE	72	67	127	94	130	108	0	2	0	1	0	1	0.027707849358079864	0.0518121	increased	6.010631305675753	3.6028094029580693	no
871	Tb927_08_v5.1	966684	967330	NA_peak_1714_G_Tb927.8.3240	966455	966752	Tb927.8.3240	+	68	FALSE	36	33	47	39	13	13	0	5	0	2	10	14	0.046399461870904594	0.0764528	increased	2.8803782384858154	3.3628969885242617	yes
872	Tb927_08_v5.1	980892	982472	NA_peak_1715_G_Tb927.8.3250	981410	982037	Tb927.8.3250	+	627	FALSE	7	9	11	13	14	9	0	0	0	1	0	0	0.027281171477617994	0.0518121	increased	3.323844034693668	1.82859	yes
873	Tb927_08_v5.1	982528	983761	NA_peak_1716_G_Tb927.8.3260	982983	983490	Tb927.8.3260	+	507	FALSE	2	0	0	0	0	0	2	1	1	1	1	0	0.0455003	0.0755483	decreased	-0.666667	0.5974937501201927	no
874	Tb927_08_v5.1	1001789	1002340	NA_peak_1718_G_Tb927.8.3340	1002163	1003642	Tb927.8.3340	+	177	FALSE	49	34	13	11	0	0	0	3	0	2	0	2	0.0796158	0.12101352438064228	increased	2.1659219380093564	1.9446151359117296	no
875	Tb927_08_v5.1	1015637	1016779	NA_peak_1719_G_Tb927.8.3400	1014887	1016058	Tb927.8.3400	+	421	FALSE	6	8	6	5	4	5	0	0	0	0	0	0	0.0268567	0.0518121	increased	2.7127479903145324	1.3563739951572662	yes
876	Tb927_08_v5.1	1020063	1021998	NA_peak_1720_G_Tb927.8.3410	1020925	1023414	Tb927.8.3410	+	1073	FALSE	5	8	5	8	6	3	1	1	0	0	1	0	0.027281171477617994	0.0518121	increased	2.219521654397423	1.6097608271987116	no
877	Tb927_08_v5.1	1030386	1032501	NA_peak_1721_G_Tb927.8.3460	1029611	1032263	Tb927.8.3460	+	1877	FALSE	35	29	43	34	34	40	0	0	0	0	1	0	0.027707849358079864	0.0518121	increased	5.025394209032691	2.6793637711830125	yes
878	Tb927_08_v5.1	1044021	1045018	NA_peak_1722_G_Tb927.8.3510	1044493	1045582	Tb927.8.3510	+	525	FALSE	0	0	0	0	0	0	1	2	1	4	0	1	0.039359508888249725	0.0708033	decreased	-1.15115	0.5755742163007098	no
879	Tb927_08_v5.1	1058810	1059450	NA_peak_1724_G_Tb927.8.3540	1058779	1059271	Tb927.8.3540	-	461	FALSE	9	29	4	15	0	3	0	0	0	0	0	0	0.0431144	0.0721424	increased	2.758457797563874	1.379228898781937	no
880	Tb927_08_v5.1	1062650	1063570	NA_peak_1725_G_Tb927.8.3550	1063078	1065069	Tb927.8.3550	-	492	FALSE	0	0	0	0	0	0	0	0	0	0	0	0	1	1	decreased	0	0	yes
881	Tb927_08_v5.1	1071550	1072564	NA_peak_1726_G_Tb927.8.3570	1072080	1075176	Tb927.8.3570	-	484	FALSE	0	1	2	2	0	1	0	1	0	1	0	0	0.10247043485974937	0.14549752308908084	increased	0.5283208335737186	0.5974937501201927	yes
882	Tb927_08_v5.1	1077800	1078706	NA_peak_1727_G_Tb927.8.3590	1078379	1078978	Tb927.8.3590	-	327	FALSE	112	157	138	199	117	171	0	0	0	0	0	0	0.027707849358079864	0.0518121	increased	7.199277462859078	3.5996387314295384	yes
883	Tb927_08_v5.1	1099924	1100367	NA_peak_1729_G_Tb927.8.3680	1100127	1100891	Tb927.8.3680	-	240	FALSE	0	0	0	0	0	0	0	0	0	0	0	0	1	1	decreased	0	0	no
884	Tb927_08_v5.1	1106287	1107816	NA_peak_1731_G_Tb927.8.3700	1106333	1107345	Tb927.8.3700	-	1012	FALSE	6	6	0	2	1	1	13	15	4	6	9	8	0.0268567	0.0518121	decreased	-1.7048	2.3856802816807168	yes
885	Tb927_08_v5.1	1119128	1120738	NA_peak_1732_G_Tb927.8.3750	1119908	1120812	Tb927.8.3750	-	830	FALSE	24	14	26	18	14	10	1	0	0	0	0	0	0.027281171477617994	0.0518121	increased	3.9866473358726853	2.1599903346030094	yes
886	Tb927_08_v5.1	1123484	1124429	NA_peak_1733_G_Tb927.8.3770	1122594	1124407	Tb927.8.3770	-	923	FALSE	2	1	2	1	0	1	0	0	0	0	0	0	0.0384339	0.0703113	increased	1.0283208335737186	0.5141604167868593	no
887	Tb927_08_v5.1	1125503	1126706	NA_peak_1734_G_Tb927.8.3780	1126319	1126726	Tb927.8.3780	-	387	FALSE	14	4	9	1	7	0	0	0	0	0	0	0	0.0431144	0.0721424	increased	2.258457797563874	1.129228898781937	yes
888	Tb927_08_v5.1	1126709	1127977	NA_peak_1735_G_Tb927.8.3790	1127411	1127841	Tb927.8.3790	-	430	FALSE	8	13	8	8	5	8	0	0	0	0	0	1	0.026014479622894226	0.0518121	increased	3.0120029047580017	1.6726681190456674	yes
889	Tb927_08_v5.1	1130602	1132083	NA_peak_1736_G_Tb927.8.3810	1131445	1132714	Tb927.8.3810	-	638	FALSE	5	11	2	3	0	0	2	2	0	0	0	0	0.0655997	0.10285056741313932	increased	1.0974937501201931	1.077067708633815	yes
890	Tb927_08_v5.1	1142085	1143218	NA_peak_1737_G_Tb927.8.3840	1142361	1143110	Tb927.8.3840	-	749	FALSE	0	18	0	30	0	37	0	0	0	0	0	0	0.10880943004054568	0.14697223640132162	increased	2.4083418895456736	1.2041709447728368	yes
891	Tb927_08_v5.1	1164150	1164967	NA_peak_1738_G_Tb927.8.3910	1163950	1164484	Tb927.8.3910	-	334	FALSE	0	0	0	0	0	0	0	1	0	1	0	1	0.0832645	0.12489677499532564	decreased	-0.5	0.25	yes
892	Tb927_08_v5.1	1178691	1180690	NA_peak_1739_G_Tb927.8.3950	1180208	1180245	Tb927.8.3950	-	37	FALSE	92	106	105	113	88	94	1	1	5	3	0	1	0.027707849358079864	0.0518121	increased	5.38368	3.9559989838546343	yes
893	Tb927_08_v5.1	1205308	1206319	NA_peak_1741_G_Tb927.8.4060	1205897	1206257	Tb927.8.4060	-	360	FALSE	0	0	0	0	0	0	0	0	0	0	0	0	1	1	decreased	0	0	yes
894	Tb927_08_v5.1	1214926	1215937	NA_peak_1743_G_Tb927.8.4110	1215515	1215875	Tb927.8.4110	-	360	FALSE	0	0	0	0	0	0	0	0	0	0	0	0	1	1	decreased	0	0	yes
895	Tb927_08_v5.1	1231102	1232250	NA_peak_1747_G_Tb927.8.4190	1232160	1234853	Tb927.8.4190	-	90	FALSE	0	0	2	2	2	0	0	0	0	0	0	0	0.0832645	0.12489677499532564	increased	0.792481	0.396241	yes
896	Tb927_08_v5.1	1232261	1233303	NA_peak_1748_G_Tb927.8.4190	1232160	1234853	Tb927.8.4190	-	1042	TRUE	3	2	0	1	0	1	0	0	0	0	0	0	0.0655997	0.10285056741313932	increased	0.930827	0.465414	no
897	Tb927_08_v5.1	1233912	1235207	NA_peak_1749_G_Tb927.8.4190	1232160	1234853	Tb927.8.4190	-	941	FALSE	8	5	4	6	3	4	0	0	0	0	0	0	0.027281171477617994	0.0518121	increased	2.534349768999298	1.2671748844996495	no
898	Tb927_08_v5.1	1240248	1241017	NA_peak_1751_G_Tb927.8.4200	1236258	1243076	Tb927.8.4200	-	769	TRUE	0	0	0	0	0	0	0	0	0	0	0	0	1	1	decreased	0	0	no
899	Tb927_08_v5.1	1240248	1241017	NA_peak_1750_G_Tb927.8.4200	1236258	1243076	Tb927.8.4200	-	769	TRUE	0	0	0	0	0	0	0	0	0	0	0	0	1	1	decreased	0	0	no
900	Tb927_08_v5.1	1241662	1243212	NA_peak_1752_G_Tb927.8.4200	1236258	1243076	Tb927.8.4200	-	1414	FALSE	6	7	8	9	17	13	0	0	0	0	0	0	0.027707849358079864	0.0518121	increased	3.37941	1.6897073284905997	no
901	Tb927_08_v5.1	1247050	1248944	NA_peak_1753_G_Tb927.8.4210	1246067	1248876	Tb927.8.4210	-	1826	FALSE	62	86	71	105	63	90	3	4	0	0	0	0	0.027707849358079864	0.0518121	increased	5.583989236777581	3.5123159675366846	no
902	Tb927_08_v5.1	1249488	1250569	NA_peak_1754_G_Tb927.8.4220	1250383	1251194	Tb927.8.4220	-	186	FALSE	4	5	4	4	4	5	0	0	0	0	0	0	0.023140931308743732	0.0518121	increased	2.4096062301652927	1.2048031150826466	yes
903	Tb927_08_v5.1	1264122	1265269	NA_peak_1756_G_Tb927.8.4260	1264995	1266034	Tb927.8.4260	-	274	FALSE	39	44	42	46	28	28	0	0	0	0	0	0	0.027281171477617994	0.0518121	increased	5.251766131308654	2.6258830656543264	yes
904	Tb927_08_v5.1	1278286	1279620	NA_peak_1757_G_Tb927.8.4320	1279110	1279759	Tb927.8.4320	-	510	FALSE	4	4	2	1	0	0	0	0	0	0	0	0	0.0655997	0.10285056741313932	increased	1.2048031150826468	0.6024015575413234	yes
905	Tb927_08_v5.1	1284938	1285755	NA_peak_1758_G_Tb927.8.4330	1284482	1286609	Tb927.8.4330	-	817	TRUE	12	16	17	25	11	13	0	0	0	0	0	0	0.027707849358079864	0.0518121	increased	4.008430783625601	2.0042153918128003	no
906	Tb927_08_v5.1	1305277	1307292	NA_peak_1759_G_Tb927.8.4390	1306914	1307266	Tb927.8.4390	-	352	FALSE	44	37	56	41	55	42	3	1	1	1	1	3	0.027707849358079864	0.0518121	increased	4.199767953912744	3.433217310289705	yes
907	Tb927_08_v5.1	1319106	1321270	NA_peak_1760_G_Tb927.8.4460	1320983	1321192	Tb927.8.4460	-	209	FALSE	18	18	9	11	7	3	0	3	0	1	0	2	0.027707849358079864	0.0518121	increased	2.636297186962422	2.0823090102680704	yes
908	Tb927_08_v5.1	1327265	1329587	NA_peak_1762_G_Tb927.8.4490	1326956	1327355	Tb927.8.4490	-	90	FALSE	27	43	38	56	25	44	0	0	0	0	0	2	0.027707849358079864	0.0518121	increased	4.9987348479119165	2.7635278407428183	no
909	Tb927_08_v5.1	1355396	1355950	NA_peak_1765_G_Tb927.8.4570	1355017	1355518	Tb927.8.4570	-	122	FALSE	36	43	12	17	18	12	9	1	25	2	14	2	0.11585149752593007	0.15423028580098105	increased	1.7314055875591745	3.5489000287928016	no
910	Tb927_08_v5.1	1365384	1366732	NA_peak_1766_G_Tb927.8.4640	1366318	1366681	Tb927.8.4640	-	363	FALSE	9	6	13	11	17	16	0	0	0	0	0	0	0.027707849358079864	0.0518121	increased	3.6298313804027296	1.8149156902013648	yes
911	Tb927_08_v5.1	1376102	1378548	NA_peak_1767_G_Tb927.8.4690	1375688	1376572	Tb927.8.4690	-	470	FALSE	34	37	53	72	69	88	2	3	0	0	0	1	0.027707849358079864	0.0518121	increased	5.056996089770375	3.2926584616720467	no
912	Tb927_08_v5.1	1420178	1421111	NA_peak_1769_G_Tb927.8.4810	1420688	1420938	Tb927.8.4810	-	250	FALSE	15	2	18	4	0	0	1	0	0	0	0	0	0.0678892	0.10441588715278136	increased	1.859136351508684	1.0962348424210084	yes
913	Tb927_08_v5.1	1432055	1433590	NA_peak_1771_G_Tb927.8.4870	1433185	1433425	Tb927.8.4870	-	240	FALSE	1	2	1	2	0	1	0	0	0	0	0	0	0.0384339	0.0703113	increased	1.0283208335737186	0.5141604167868593	yes
914	Tb927_08_v5.1	1493589	1494551	NA_peak_1781_G_Tb927.8.5050	1494138	1495727	Tb927.8.5050	+	413	FALSE	0	0	0	0	1	1	0	0	0	0	0	0	0.15729920705028502	0.20192973603479067	increased	0.3333333333333333	0.16666666666666666	no
915	Tb927_08_v5.1	1494663	1496303	NA_peak_1782_G_Tb927.8.5050	1494138	1495727	Tb927.8.5050	+	1064	FALSE	38	37	26	32	12	22	1	2	0	1	2	1	0.027707849358079864	0.0518121	increased	3.7311146710972576	2.8938781691223467	yes
916	Tb927_08_v5.1	1501598	1502433	NA_peak_1783_G_Tb927.8.5080	1500546	1502336	Tb927.8.5080	+	738	FALSE	13	4	2	2	0	0	4	2	0	0	8	4	0.7504854193424544	0.8248540197869219	decreased	-0.0165893	1.5581626425271229	no
917	Tb927_08_v5.1	1507578	1509708	NA_peak_1784_G_Tb927.8.5090	1508079	1508840	Tb927.8.5090	+	761	FALSE	78	59	83	58	71	46	14	7	2	2	2	2	0.027707849358079864	0.0518121	increased	3.8272341784255057	4.1214071889616095	yes
918	Tb927_08_v5.1	1521972	1525559	NA_peak_1785_G_Tb927.8.5110	1521921	1526720	Tb927.8.5110	+	3587	TRUE	2	3	8	8	4	3	0	0	0	0	0	0	0.0268567	0.0518121	increased	2.374456766415524	1.187228383207762	no
919	Tb927_08_v5.1	1534092	1535197	NA_peak_1786_G_Tb927.8.5140	1533922	1534817	Tb927.8.5140	+	725	FALSE	8	10	11	14	14	17	0	0	0	0	0	0	0.027281171477617994	0.0518121	increased	3.6996708855766864	1.8498354427883432	yes
920	Tb927_08_v5.1	1546998	1548230	NA_peak_1787_G_Tb927.8.5180	1546771	1547088	Tb927.8.5180	+	90	FALSE	11	4	4	4	2	0	0	0	0	0	0	0	0.039359508888249725	0.0708033	increased	2.0226182143507327	1.0113091071753664	yes
921	Tb927_08_v5.1	1549095	1550263	NA_peak_1788_G_Tb927.8.5190	1548084	1549289	Tb927.8.5190	+	194	FALSE	11	6	21	16	29	16	0	0	0	0	0	0	0.027281171477617994	0.0518121	increased	3.988927553254209	1.9944637766271045	yes
922	Tb927_08_v5.1	1562921	1564657	NA_peak_1789_G_Tb927.8.5220	1562758	1563213	Tb927.8.5220	+	292	FALSE	17	17	12	10	9	8	2	1	0	1	1	0	0.027281171477617994	0.0518121	increased	2.9011019892119223	2.2147114113928206	yes
923	Tb927_08_v5.1	1572021	1572888	NA_peak_1790_G_Tb927.8.5260	1571824	1572095	Tb927.8.5260	+	74	FALSE	49	37	53	42	57	43	0	1	0	0	0	2	0.027707849358079864	0.0518121	increased	5.134231012187931	2.997942589547492	yes
924	Tb927_08_v5.1	1575133	1576767	NA_peak_1791_G_Tb927.8.5280	1574545	1575151	Tb927.8.5280	+	18	FALSE	14	8	10	8	5	4	0	1	1	1	0	0	0.027281171477617994	0.0518121	increased	2.6021771354564933	1.8010885677282469	yes
925	Tb927_08_v5.1	1583447	1584751	NA_peak_1792_G_Tb927.8.5310	1582937	1583466	Tb927.8.5310	+	19	FALSE	0	0	1	0	0	0	0	0	0	0	0	0	0.3173105078629141	0.3670439188092469	increased	0.16666666666666666	0.0833333	yes
926	Tb927_08_v5.1	1592654	1593941	NA_peak_1793_G_Tb927.8.5370	1593183	1593472	Tb927.8.5370	-	289	FALSE	12	19	21	26	0	0	1	3	9	7	0	2	0.0796158	0.12101352438064228	increased	1.0549660563701166	2.3452981274531446	yes
927	Tb927_08_v5.1	1595139	1596641	NA_peak_1794_G_Tb927.8.5390	1595926	1596785	Tb927.8.5390	-	715	FALSE	3	2	1	2	1	1	5	4	2	3	4	3	0.025596805385948558	0.0518121	decreased	-0.773976	1.7486421827216123	yes
928	Tb927_08_v5.1	1607368	1608407	NA_peak_1795_G_Tb927.8.5430	1607513	1607691	Tb927.8.5430	-	178	FALSE	3	2	1	1	4	7	0	0	0	0	0	0	0.027281171477617994	0.0518121	increased	1.8178150992680864	0.9089075496340432	yes
929	Tb927_08_v5.1	1637769	1639219	NA_peak_1797_G_Tb927.8.5550	1637606	1638571	Tb927.8.5550	+	802	FALSE	3	1	1	0	1	1	6	6	9	8	8	5	0.027281171477617994	0.0518121	decreased	-1.97691	1.988454203550696	yes
930	Tb927_08_v5.1	1659214	1660259	NA_peak_1798_G_Tb927.8.5580	1658482	1659576	Tb927.8.5580	+	362	FALSE	7	6	7	2	1	2	0	0	0	0	0	0	0.0268567	0.0518121	increased	2.162879987249986	1.081439993624993	no
931	Tb927_08_v5.1	1663639	1665333	NA_peak_1799_G_Tb927.8.5600	1664003	1664988	Tb927.8.5600	+	985	FALSE	2	0	2	0	1	0	0	0	1	0	0	1	0.25683925795785656	0.3141304345911781	increased	0.36165416690705204	0.5141604167868593	yes
932	Tb927_08_v5.1	1671687	1672207	NA_peak_1801_G_Tb927.8.5620	1671139	1672778	Tb927.8.5620	+	520	TRUE	8	0	8	0	5	0	0	0	0	0	0	0	0.10247043485974937	0.14549752308908084	increased	1.4874687506009634	0.7437343753004817	no
933	Tb927_08_v5.1	1672367	1673134	NA_peak_1802_G_Tb927.8.5620	1671139	1672778	Tb927.8.5620	+	411	FALSE	0	6	0	4	0	3	0	0	0	0	0	0	0.10880943004054568	0.14697223640132162	increased	1.1882138361574943	0.5941069180787472	yes
934	Tb927_08_v5.1	1704228	1704931	NA_peak_1804_G_Tb927.8.5760	1703363	1704564	Tb927.8.5760	+	336	FALSE	80	60	87	65	59	47	0	0	0	0	10	9	0.027707849358079864	0.0518121	increased	4.914151076874712	3.5873021573581334	yes
935	Tb927_08_v5.1	1708770	1711096	NA_peak_1805_G_Tb927.8.5780	1708115	1709911	Tb927.8.5780	+	1141	FALSE	57	60	82	78	57	53	14	12	16	12	2	0	0.027281171477617994	0.0518121	increased	3.183368605940556	4.421716865280644	yes
936	Tb927_08_v5.1	1732488	1734488	NA_peak_1810_G_Tb927.8.5880	1732926	1733067	Tb927.8.5880	+	141	FALSE	54	45	44	39	15	16	3	3	0	1	0	0	0.027707849358079864	0.0518121	increased	4.201027617008175	2.9338471418374215	yes
937	Tb927_08_v5.1	1753451	1754287	NA_peak_1811_G_Tb927.8.5980	1753450	1753799	Tb927.8.5980	+	348	FALSE	96	64	64	50	44	34	1	0	5	4	2	0	0.027707849358079864	0.0518121	increased	4.57439	3.5358385849849867	yes
938	Tb927_08_v5.1	1758384	1759606	NA_peak_1812_G_Tb927.8.6000	1757241	1758580	Tb927.8.6000	+	196	FALSE	4	2	2	1	1	2	0	0	0	0	0	0	0.025596805385948558	0.0518121	increased	1.5128025995084715	0.7564012997542359	yes
939	Tb927_08_v5.1	1763105	1764855	NA_peak_1813_G_Tb927.8.6036	1763082	1763324	Tb927.8.6036	+	219	FALSE	8	11	11	15	5	5	0	2	0	0	0	0	0.027281171477617994	0.0518121	increased	2.9874687506009625	1.757894792087341	yes
940	Tb927_08_v5.1	1767301	1768573	NA_peak_1814_G_Tb927.8.6060	1767661	1768368	Tb927.8.6060	+	707	FALSE	2	1	0	0	0	1	0	1	0	0	0	0	0.17971249487899976	0.2230319389770707	increased	0.4308270834535261	0.3820802083934297	yes
941	Tb927_08_v5.1	1773408	1774340	NA_peak_1815_G_Tb927.8.6070	1773001	1773428	Tb927.8.6070	+	20	FALSE	0	0	0	0	0	0	0	0	0	0	0	0	1	1	decreased	0	0	yes
942	Tb927_08_v5.1	1786509	1788531	NA_peak_1816_G_Tb927.8.6110	1786814	1787844	Tb927.8.6110	+	1030	FALSE	25	12	19	11	12	4	5	7	0	2	1	1	0.027707849358079864	0.0518121	increased	2.1933688072461406	2.625005237196789	yes
943	Tb927_08_v5.1	1799578	1800483	NA_peak_1817_G_Tb927.8.6170	1799678	1800456	Tb927.8.6170	+	778	FALSE	1	0	1	0	0	0	5	0	3	0	4	0	0.10247043485974937	0.14549752308908084	decreased	-0.817815	0.7422408829673764	no
944	Tb927_08_v5.1	1806915	1808322	NA_peak_1818_G_Tb927.8.6200	1806907	1807323	Tb927.8.6200	+	408	FALSE	5	6	4	3	1	4	0	0	0	0	0	0	0.027281171477617994	0.0518121	increased	2.1726956020922468	1.0863478010461236	yes
945	Tb927_08_v5.1	1812236	1813386	NA_peak_1819_G_Tb927.8.6220	1812632	1812745	Tb927.8.6220	+	113	FALSE	13	6	12	7	5	0	0	0	0	0	0	0	0.0431144	0.0721424	increased	2.650018677162909	1.3250093385814548	yes
946	Tb927_08_v5.1	1818172	1819699	NA_peak_1822_G_Tb927.8.6250	1819001	1819262	Tb927.8.6250	+	261	FALSE	5	3	2	2	2	1	3	2	1	1	0	1	0.0384339	0.0703113	increased	0.6258145836939113	1.4104010419671482	yes
947	Tb927_08_v5.1	1822605	1823770	NA_peak_1823_G_Tb927.8.6260	1822483	1822732	Tb927.8.6260	+	127	FALSE	3	1	0	0	4	3	1	0	0	0	0	0	0.0678892	0.10441588715278136	increased	1.0536546824812272	0.6934940079072802	yes
948	Tb927_08_v5.1	1836950	1837903	NA_peak_1824_G_Tb927.8.6340	1837255	1841112	Tb927.8.6340	+	648	FALSE	4	9	1	0	7	9	2	2	3	4	2	2	0.2059032107320684	0.2547215627985627	increased	0.3840010311483499	1.9689635318695056	no
949	Tb927_08_v5.1	1852789	1853554	NA_peak_1825_G_Tb927.8.6370	1852322	1854021	Tb927.8.6370	+	765	TRUE	2	0	0	0	1	0	0	0	0	0	0	0	0.17971249487899976	0.2230319389770707	increased	0.430827	0.215414	no
950	Tb927_08_v5.1	1856024	1857100	NA_peak_1826_G_Tb927.8.6390	1856764	1857075	Tb927.8.6390	+	311	FALSE	14	0	27	0	4	0	14	0	11	0	14	0	0.6547208460185769	0.7282596917604915	decreased	-0.0604283	1.869576442040973	no
951	Tb927_08_v5.1	1856325	1857876	NA_peak_1827_G_Tb927.8.6390	1856764	1857075	Tb927.8.6390	+	311	FALSE	0	15	0	35	0	7	0	17	0	14	0	19	1	1	decreased	-0.0381364	2.0473890577817087	yes
952	Tb927_08_v5.1	1862258	1863196	NA_peak_1828_G_Tb927.8.6430	1862763	1863355	Tb927.8.6430	+	433	FALSE	44	34	52	42	11	8	0	0	0	0	0	0	0.027707849358079864	0.0518121	increased	4.7550348041172334	2.3775174020586167	no
953	Tb927_08_v5.1	1865673	1868158	NA_peak_1829_G_Tb927.8.6440	1864066	1866505	Tb927.8.6440	+	832	FALSE	15	15	36	40	53	47	0	0	0	0	0	0	0.027281171477617994	0.0518121	increased	4.984475895521944	2.492237947760972	yes
954	Tb927_08_v5.1	1878712	1879528	NA_peak_1830_G_Tb927.8.6490	1876354	1878983	Tb927.8.6490	+	271	FALSE	0	0	0	0	0	0	0	0	0	0	0	0	1	1	decreased	0	0	no
955	Tb927_08_v5.1	1914300	1917472	NA_peak_1832_G_Tb927.8.6640	1916374	1917870	Tb927.8.6640	-	1098	FALSE	10	13	14	24	9	19	3	2	0	0	6	8	0.027281171477617994	0.0518121	increased	2.316524515271966	2.751969328339495	yes
956	Tb927_08_v5.1	1927401	1928725	NA_peak_1833_G_Tb927.8.6660	1927740	1928704	Tb927.8.6660	-	964	FALSE	29	25	24	13	23	16	0	0	0	0	0	0	0.027707849358079864	0.0518121	increased	4.455161127925573	2.2275805639627864	yes
957	Tb927_08_v5.1	1950175	1951501	NA_peak_1834_G_Tb927.8.6740	1950905	1950954	Tb927.8.6740	-	49	FALSE	12	17	14	11	11	13	0	0	0	0	0	0	0.027281171477617994	0.0518121	increased	3.7924225397819735	1.8962112698909868	yes
958	Tb927_08_v5.1	1952318	1953129	NA_peak_1835_G_Tb927.8.6750	1953050	1953554	Tb927.8.6750	-	79	FALSE	18	18	8	6	13	11	0	0	0	0	0	0	0.027281171477617994	0.0518121	increased	3.6442420621943072	1.8221210310971536	yes
959	Tb927_08_v5.1	1954060	1954930	NA_peak_1836_G_Tb927.8.6760	1954221	1955164	Tb927.8.6760	-	709	FALSE	1	0	4	5	5	5	0	0	0	0	0	0	0.039359508888249725	0.0708033	increased	1.846135932841805	0.9230679664209024	yes
960	Tb927_08_v5.1	1956919	1958371	NA_peak_1837_G_Tb927.8.6780	1957700	1957894	Tb927.8.6780	-	194	FALSE	60	73	66	71	32	37	32	52	18	23	19	28	0.027281171477617994	0.0518121	increased	0.9805688082987718	5.287803350499607	yes
961	Tb927_08_v5.1	1992948	1994011	NA_peak_1838_G_Tb927.8.6920	1993910	1993980	Tb927.8.6920	-	70	FALSE	2	2	0	0	0	0	0	0	0	0	0	0	0.15729920705028502	0.20192973603479067	increased	0.5283208335737187	0.26416041678685936	yes
962	Tb927_08_v5.1	2047064	2048310	NA_peak_1841_G_Tb927.8.7100	2047646	2048147	Tb927.8.7100	+	501	FALSE	0	0	0	0	0	0	0	0	0	0	0	0	1	1	decreased	0	0	no
963	Tb927_08_v5.1	2051722	2053448	NA_peak_1842_G_Tb927.8.7110	2049995	2052834	Tb927.8.7110	+	1112	FALSE	2	2	2	0	1	1	0	0	0	0	0	0	0.0384339	0.0703113	increased	1.1258145836939113	0.5629072918469556	yes
964	Tb927_08_v5.1	2074165	2075243	NA_peak_1843_G_Tb927.8.7220	2074445	2074867	Tb927.8.7220	+	422	FALSE	0	1	0	0	0	0	0	0	0	0	0	0	0.3173105078629141	0.3670439188092469	increased	0.16666666666666666	0.0833333	no
965	Tb927_08_v5.1	2089197	2090512	NA_peak_1844_G_Tb927.8.7270	2089417	2089619	Tb927.8.7270	+	202	FALSE	46	44	37	45	39	41	0	0	0	0	0	0	0.027707849358079864	0.0518121	increased	5.422029489195673	2.7110147445978363	yes
966	Tb927_08_v5.1	2106069	2106699	NA_peak_1845_G_Tb927.8.7340	2106564	2106983	Tb927.8.7340	-	135	FALSE	17	27	5	9	10	13	0	19	0	15	0	18	0.2071604489114608	0.25562519474707274	increased	1.5968502419120645	2.893401055677857	no
967	Tb927_08_v5.1	2134630	2135400	NA_peak_1849_G_Tb927.8.7400	2134343	2134702	Tb927.8.7400	+	72	FALSE	17	18	6	5	2	2	0	4	0	0	0	0	0.027281171477617994	0.0518121	increased	2.4430278073699343	1.6085019194995276	yes
968	Tb927_08_v5.1	2222988	2224125	NA_peak_1852_G_Tb927.8.7720	2223677	2225700	Tb927.8.7720	+	448	FALSE	2	4	3	3	3	7	2	2	3	1	0	0	0.0655997	0.10285056741313932	increased	1.1228275990277008	1.5897346330875692	no
969	Tb927_08_v5.1	2231149	2232205	NA_peak_1855_G_Tb927.8.7740	2231907	2232535	Tb927.8.7740	+	298	FALSE	1	0	2	0	0	0	1	0	2	1	2	0	0.17971249487899976	0.2230319389770707	decreased	-0.430827	0.6462406251802889	no
970	Tb927_08_v5.1	2254310	2255591	NA_peak_1856_G_Tb927.8.7760	2254748	2255334	Tb927.8.7760	+	586	FALSE	0	0	0	0	0	0	2	3	4	3	2	2	0.025596805385948558	0.0518121	decreased	-1.84614	0.9230679664209024	yes
971	Tb927_08_v5.1	2267190	2268288	NA_peak_1859_G_Tb927.8.7790	2266303	2267910	Tb927.8.7790	+	720	FALSE	2	3	0	0	0	0	0	0	0	0	0	0	0.17971249487899976	0.2230319389770707	increased	0.5974937501201927	0.29874687506009634	yes
972	Tb927_08_v5.1	2278622	2280148	NA_peak_1860_G_Tb927.8.7820	2276481	2279739	Tb927.8.7820	+	1117	FALSE	0	0	0	1	0	0	0	2	0	3	0	2	0.0832645	0.12489677499532564	decreased	-0.694988	0.5141604167868593	yes
973	Tb927_08_v5.1	2283936	2285733	NA_peak_1861_G_Tb927.8.7830	2283520	2285234	Tb927.8.7830	+	1298	FALSE	1	0	0	1	0	0	0	0	0	0	0	0	0.15729920705028502	0.20192973603479067	increased	0.3333333333333333	0.16666666666666666	no
974	Tb927_08_v5.1	2296243	2297376	NA_peak_1862_G_Tb927.8.7850	2293811	2296790	Tb927.8.7850	+	547	FALSE	3	2	5	5	4	4	0	0	0	0	0	0	0.0268567	0.0518121	increased	2.2331239486563654	1.1165619743281827	no
975	Tb927_08_v5.1	2348718	2350195	NA_peak_1868_G_Tb927.8.7970	2349470	2351208	Tb927.8.7970	+	725	FALSE	4	4	4	2	5	0	0	1	0	1	1	1	0.0556996	0.0916989	increased	1.1892848810173997	1.2613091071753666	no
976	Tb927_08_v5.1	2378076	2379129	NA_peak_1870_G_Tb927.8.8020	2377627	2378375	Tb927.8.8020	+	299	FALSE	23	31	20	25	8	14	6	11	0	0	0	0	0.027281171477617994	0.0518121	increased	3.22704	2.678904388455883	yes
977	Tb927_08_v5.1	2380195	2381701	NA_peak_1871_G_Tb927.8.8030	2380992	2381590	Tb927.8.8030	+	598	FALSE	5	2	0	0	0	0	0	0	0	0	0	0	0.17971249487899976	0.2230319389770707	increased	0.6949875002403854	0.3474937501201927	no
978	Tb927_08_v5.1	2384048	2385632	NA_peak_1872_G_Tb927.8.8040	2383424	2384258	Tb927.8.8040	+	210	FALSE	29	18	22	20	25	22	0	0	0	0	0	0	0.027281171477617994	0.0518121	increased	4.54912	2.274558263507165	yes
979	Tb927_08_v5.1	2389900	2392230	NA_peak_1873_G_Tb927.8.8070	2390449	2391390	Tb927.8.8070	+	941	FALSE	12	7	6	7	5	4	2	0	1	0	0	0	0.0268567	0.0518121	increased	2.4716204558476766	1.6666373113773645	yes
980	Tb927_08_v5.1	2393990	2394583	NA_peak_1876_G_Tb927.8.8090	2393735	2394244	Tb927.8.8090	+	254	FALSE	0	0	0	0	0	0	0	2	0	0	0	1	0.17971249487899976	0.2230319389770707	decreased	-0.430827	0.215414	yes
981	Tb927_08_v5.1	2405005	2406949	NA_peak_1878_G_Tb927.8.8130	2403550	2405531	Tb927.8.8130	+	526	FALSE	7	5	5	5	2	2	1	1	1	0	0	0	0.0268567	0.0518121	increased	1.8208020839342969	1.4104010419671484	yes
982	Tb927_08_v5.1	2408459	2409442	NA_peak_1879_G_Tb927.8.8140	2407918	2409736	Tb927.8.8140	+	983	TRUE	1	0	0	0	0	0	2	2	1	3	1	2	0.025596805385948558	0.0518121	decreased	-1.29248	0.8129072918469558	no
983	Tb927_08_v5.1	2414531	2417051	NA_peak_1880_G_Tb927.8.8160	2414405	2414917	Tb927.8.8160	+	386	FALSE	5	4	2	2	2	0	3	3	1	3	3	2	1	1	decreased	-0.153864	1.687228383207762	yes
984	Tb927_08_v5.1	2455158	2456654	NA_peak_1882_G_Tb927.8.8290	2454761	2456419	Tb927.8.8290	+	1261	FALSE	17	8	26	12	47	22	0	0	0	0	0	0	0.027707849358079864	0.0518121	increased	4.317283613327892	2.158641806663946	yes
985	Tb927_08_v5.1	2458415	2460214	NA_peak_1883_G_Tb927.8.8300	2458033	2459326	Tb927.8.8300	+	911	FALSE	2	0	3	0	3	0	1	1	2	0	2	1	0.6547208460185769	0.7282596917604915	decreased	-0.0974938	0.9795739585136224	yes
986	Tb927_08_v5.1	2465232	2466307	NA_peak_1884_G_Tb927.8.8320	2463370	2465875	Tb927.8.8320	+	643	FALSE	134	68	128	71	148	70	0	0	0	0	0	0	0.027707849358079864	0.0518121	increased	6.6225679917769025	3.3112839958884503	yes
987	Tb927_08_v5.1	2469031	2471232	NA_peak_1885_G_Tb927.8.8330	2469078	2470187	Tb927.8.8330	+	1109	FALSE	2	4	4	7	9	1	0	0	0	0	0	0	0.027281171477617994	0.0518121	increased	2.258457797563874	1.129228898781937	yes
988	Tb927_09_v5.1	334216	335844	NA_peak_1957_G_Tb927.9.1340	335685	336173	Tb927.9.1340	-	159	FALSE	19	12	31	23	14	7	0	1	1	3	0	1	0.027707849358079864	0.0518121	increased	3.252370151559688	2.4595184091131768	no
989	Tb927_09_v5.1	337780	339295	NA_peak_1958_G_Tb927.9.1350	338779	339082	Tb927.9.1350	-	303	FALSE	6	7	5	10	5	7	0	2	0	3	0	2	0.023544102412552784	0.0518121	increased	2.04446	1.883886378631627	yes
990	Tb927_09_v5.1	341825	343081	NA_peak_1959_G_Tb927.9.1365	342404	342573	Tb927.9.1365	-	169	FALSE	10	8	9	6	4	1	0	1	0	0	0	0	0.027707849358079864	0.0518121	increased	2.5134279553186563	1.4233806443259946	yes
991	Tb927_09_v5.1	354989	356164	NA_peak_1960_G_Tb927.9.1500	355969	356323	Tb927.9.1500	-	195	FALSE	7	11	11	14	11	9	0	0	0	1	0	0	0.026014479622894226	0.0518121	increased	3.330617698776558	1.8319755160549456	yes
992	Tb927_09_v5.1	360949	361431	NA_peak_1961_G_Tb927.9.1520	361081	361376	Tb927.9.1520	-	295	FALSE	92	82	140	125	135	123	0	0	0	0	0	0	0.027707849358079864	0.0518121	increased	6.845448111665148	3.4227240558325733	no
993	Tb927_09_v5.1	368625	370297	NA_peak_1962_G_Tb927.9.1570	368743	370167	Tb927.9.1570	-	1424	FALSE	0	4	0	7	1	8	0	1	1	2	3	3	0.2228009911811345	0.2745756977032267	increased	0.3178150992680861	1.4230679664209025	no
994	Tb927_09_v5.1	392147	393342	NA_peak_1964_G_Tb927.9.1720	392966	393273	Tb927.9.1720	-	307	FALSE	48	61	48	49	25	31	15	3	1	0	0	0	0.027707849358079864	0.0518121	increased	4.254651984422184	3.293992658877759	yes
995	Tb927_09_v5.1	396800	397799	NA_peak_1965_G_Tb927.9.1750	397150	398214	Tb927.9.1750	-	649	FALSE	4	4	12	8	12	12	0	0	0	0	0	0	0.025596805385948558	0.0518121	increased	3.1525167242733847	1.5762583621366926	yes
996	Tb927_09_v5.1	422666	423302	NA_peak_1968_G_Tb927.9.1780	422973	423747	Tb927.9.1780	-	329	FALSE	1	2	0	2	0	1	0	0	0	0	0	0	0.0633178	0.1017382650969524	increased	0.861654	0.430827	no
997	Tb927_09_v5.1	426140	433314	NA_peak_1969_G_Tb927.9.1940	433266	433505	Tb927.9.1940	-	48	FALSE	7	8	3	2	1	3	25	24	28	29	6	9	0.027707849358079864	0.0518121	decreased	-2.08059	3.1661115014800285	yes
998	Tb927_09_v5.1	450402	452383	NA_peak_1970_G_Tb927.9.2010	450717	452651	Tb927.9.2010	-	1666	FALSE	4	1	1	2	0	0	0	0	0	0	0	0	0.0655997	0.10285056741313932	increased	0.984482	0.4922408829673765	yes
999	Tb927_09_v5.1	453870	455226	NA_peak_1971_G_Tb927.9.2020	455117	455292	Tb927.9.2020	-	109	FALSE	19	27	7	15	14	12	0	1	0	0	2	4	0.027707849358079864	0.0518121	increased	3.138287122514344	2.3869586605252584	yes
1000	Tb927_09_v5.1	455525	457966	NA_peak_1972_G_Tb927.9.2030	455761	456531	Tb927.9.2030	-	770	FALSE	4	10	4	16	5	15	11	10	11	9	12	9	0.3961439091520741	0.4539051521039999	decreased	-0.366323	3.3124471398649122	yes
1001	Tb927_09_v5.1	476807	477859	NA_peak_1975_G_Tb927.9.2100	477537	478116	Tb927.9.2100	-	322	FALSE	12	15	7	7	0	0	0	0	0	1	0	0	0.0678892	0.10441588715278136	increased	2.116739953023516	1.2250366431784243	no
1002	Tb927_09_v5.1	506710	509714	NA_peak_1977_G_Tb927.9.2290	509250	509689	Tb927.9.2290	-	439	FALSE	22	24	30	37	24	22	1	0	0	0	0	2	0.027281171477617994	0.0518121	increased	4.325332935795463	2.593493551351257	yes
1003	Tb927_09_v5.1	518936	520738	NA_peak_1978_G_Tb927.9.2390	519987	520656	Tb927.9.2390	-	669	FALSE	0	1	0	2	0	0	1	1	1	0	1	0	0.7054569861112734	0.7758028385506978	decreased	-0.23584	0.5487468750600963	yes
1004	Tb927_09_v5.1	521335	522291	NA_peak_1979_G_Tb927.9.2400	521431	522080	Tb927.9.2400	-	649	FALSE	0	2	0	0	0	1	0	0	0	0	0	0	0.17971249487899976	0.2230319389770707	increased	0.430827	0.215414	no
1005	Tb927_09_v5.1	522451	524229	NA_peak_1980_G_Tb927.9.2420	522891	523545	Tb927.9.2420	-	654	FALSE	2	6	2	9	0	1	2	2	1	0	1	0	0.13079706180685854	0.17329494673523038	increased	0.854881	1.2890944183191324	yes
1006	Tb927_09_v5.1	526941	528388	NA_peak_1981_G_Tb927.9.2470	527310	528720	Tb927.9.2470	-	1078	FALSE	13	18	25	33	37	56	0	0	0	0	0	0	0.027707849358079864	0.0518121	increased	4.820667087083493	2.4103335435417463	yes
1007	Tb927_09_v5.1	652829	653814	NA_peak_1982_G_Tb927.9.2900	653365	653904	Tb927.9.2900	-	449	FALSE	26	30	27	39	7	12	0	0	0	0	0	0	0.027707849358079864	0.0518121	increased	4.423134424606066	2.211567212303033	yes
1008	Tb927_09_v5.1	670305	671983	NA_peak_1984_G_Tb927.9.3010	671537	671976	Tb927.9.3010	-	439	FALSE	10	8	8	8	5	1	0	0	0	0	0	0	0.026014479622894226	0.0518121	increased	2.7590281872808986	1.3795140936404493	yes
1009	Tb927_09_v5.1	691789	693672	NA_peak_1985_G_Tb927.9.3260	692449	693083	Tb927.9.3260	+	634	FALSE	7	0	17	0	2	0	4	0	1	0	1	0	0.10880943004054568	0.14697223640132162	increased	0.7388265678793512	1.0897346330875692	yes
1010	Tb927_09_v5.1	717137	718327	NA_peak_1988_G_Tb927.9.3490	716223	717388	Tb927.9.3490	+	251	FALSE	29	17	40	28	34	27	2	3	0	0	0	0	0.027281171477617994	0.0518121	increased	4.274004005846317	2.734495753043351	yes
1011	Tb927_09_v5.1	719093	720087	NA_peak_1989_G_Tb927.9.3550	719171	719555	Tb927.9.3550	+	384	FALSE	56	45	37	35	14	14	16	13	0	0	0	0	0.027281171477617994	0.0518121	increased	3.6155446521694574	3.1235752866360533	yes
1012	Tb927_09_v5.1	750011	751305	NA_peak_1990_G_Tb927.9.3760	749770	750183	Tb927.9.3760	+	172	FALSE	10	27	2	12	13	24	0	0	0	0	0	0	0.027707849358079864	0.0518121	increased	3.667233311898247	1.833616655949124	yes
1013	Tb927_09_v5.1	788942	790339	NA_peak_1991_G_Tb927.9.4130	787879	789953	Tb927.9.4130	+	1011	FALSE	0	1	2	1	3	2	0	0	0	0	0	0	0.0412268	0.0720497	increased	1.1949875002403854	0.5974937501201927	no
1014	Tb927_09_v5.1	792863	795026	NA_peak_1992_G_Tb927.9.4190	792983	794074	Tb927.9.4190	+	1091	FALSE	75	64	58	51	68	60	1	2	1	1	2	0	0.027707849358079864	0.0518121	increased	4.953785814478953	3.5052137408131947	no
1015	Tb927_09_v5.1	796535	797399	NA_peak_1993_G_Tb927.9.4200	796523	797082	Tb927.9.4200	+	547	FALSE	0	1	2	2	2	4	0	0	0	0	0	0	0.039359508888249725	0.0708033	increased	1.346135932841805	0.6730679664209025	no
1016	Tb927_09_v5.1	800041	800898	NA_peak_1994_G_Tb927.9.4210	800029	800588	Tb927.9.4210	+	547	FALSE	3	3	8	2	9	5	0	0	0	0	0	0	0.027281171477617994	0.0518121	increased	2.4436296829619977	1.2218148414809988	no
1017	Tb927_09_v5.1	809714	812464	NA_peak_1996_G_Tb927.9.4300	809974	810053	Tb927.9.4300	+	79	FALSE	133	62	114	69	60	45	3	4	0	0	0	0	0.027707849358079864	0.0518121	increased	5.525085563429927	3.4828641308628576	yes
1018	Tb927_09_v5.1	813675	813989	NA_peak_1997_G_Tb927.9.4310	811366	813893	Tb927.9.4310	+	218	FALSE	4	0	2	0	5	0	0	0	0	0	0	0	0.10880943004054568	0.14697223640132162	increased	1.0819755160549456	0.5409877580274728	no
1019	Tb927_09_v5.1	825119	826302	NA_peak_1999_G_Tb927.9.4390	825511	825851	Tb927.9.4390	+	340	FALSE	4	2	3	1	0	0	0	0	0	0	0	0	0.0678892	0.10441588715278136	increased	1.1511484326014196	0.5755742163007098	yes
1020	Tb927_09_v5.1	827018	828494	NA_peak_2000_G_Tb927.9.4420	827376	827895	Tb927.9.4420	+	519	FALSE	18	17	25	22	28	23	0	0	0	0	0	0	0.027707849358079864	0.0518121	increased	4.514132947488789	2.2570664737443944	yes
1021	Tb927_09_v5.1	832235	833468	NA_peak_2001_G_Tb927.9.4450	831932	833911	Tb927.9.4450	+	1233	TRUE	13	1	2	0	7	1	0	0	0	0	0	0	0.0421682	0.0720497	increased	1.73205	0.866026	no
1022	Tb927_09_v5.1	836940	837711	NA_peak_2002_G_Tb927.9.4500	836667	837112	Tb927.9.4500	+	172	FALSE	8	3	11	7	4	1	0	0	0	1	0	0	0.027707849358079864	0.0518121	increased	2.346135932841805	1.339734633087569	yes
1023	Tb927_09_v5.1	847854	849011	NA_peak_2003_G_Tb927.9.4560	847798	848667	Tb927.9.4560	+	813	FALSE	1	0	2	0	3	0	0	0	2	1	1	2	1	1	decreased	-0.0974938	0.8129072918469556	yes
1024	Tb927_09_v5.1	864709	868127	NA_peak_2004_G_Tb927.9.4680	865895	867754	Tb927.9.4680	+	1859	FALSE	46	25	52	33	60	36	0	0	0	0	0	0	0.027707849358079864	0.0518121	increased	5.368433761470683	2.6842168807353417	yes
1025	Tb927_09_v5.1	870111	871554	NA_peak_2005_G_Tb927.9.4760	870057	870266	Tb927.9.4760	+	155	FALSE	2	2	3	3	0	0	0	0	0	0	1	0	0.0768812	0.11777933601246796	increased	1.0283208335737186	0.680827	no
1026	Tb927_09_v5.1	886392	887205	NA_peak_2007_G_Tb927.9.4895	886681	887659	Tb927.9.4895	+	524	FALSE	0	0	0	0	0	0	0	0	0	0	0	0	1	1	decreased	0	0	no
1027	Tb927_09_v5.1	895739	897163	NA_peak_2008_G_Tb927.9.4930	895768	895996	Tb927.9.4930	+	228	FALSE	21	28	24	27	18	21	0	7	0	1	0	4	0.027281171477617994	0.0518121	increased	3.5256757937984524	2.816492579380453	yes
1028	Tb927_09_v5.1	902208	903715	NA_peak_2009_G_Tb927.9.5020	902978	903301	Tb927.9.5020	+	323	FALSE	1	1	1	1	0	0	6	5	3	3	4	4	0.025596805385948558	0.0518121	decreased	-1.6727	1.5030144677127901	yes
1029	Tb927_09_v5.1	913822	915377	NA_peak_2010_G_Tb927.9.5150	913293	914174	Tb927.9.5150	+	352	FALSE	17	13	13	14	11	12	0	0	0	0	0	0	0.027281171477617994	0.0518121	increased	3.829487943338048	1.914743971669024	yes
1030	Tb927_09_v5.1	917772	919060	NA_peak_2011_G_Tb927.9.5190	917693	918365	Tb927.9.5190	+	593	FALSE	7	4	2	2	3	2	0	1	0	0	0	1	0.0268567	0.0518121	increased	1.6794692661751385	1.1730679664209025	yes
1031	Tb927_09_v5.1	926819	927681	NA_peak_2012_G_Tb927.9.5260	927010	927485	Tb927.9.5260	+	475	FALSE	1	1	4	4	0	0	0	0	1	1	0	0	0.0633178	0.1017382650969524	increased	0.7739760316291207	0.7203213491478936	yes
1032	Tb927_09_v5.1	953208	954685	NA_peak_2013_G_Tb927.9.5490	953138	953712	Tb927.9.5490	+	504	FALSE	3	2	2	1	1	1	0	0	0	0	0	0	0.025596805385948558	0.0518121	increased	1.361654166907052	0.680827	yes
1033	Tb927_09_v5.1	964430	965672	NA_peak_2015_G_Tb927.9.5590	964733	965409	Tb927.9.5590	+	676	FALSE	0	0	0	0	0	0	1	0	0	0	0	0	0.3173105078629141	0.3670439188092469	decreased	-0.166667	0.0833333	yes
1034	Tb927_09_v5.1	972685	974363	NA_peak_2016_G_Tb927.9.5650	972403	972768	Tb927.9.5650	+	83	FALSE	13	4	15	10	26	17	1	1	4	3	1	2	0.027707849358079864	0.0518121	increased	2.2677727572632547	2.6183681445663805	yes
1035	Tb927_09_v5.1	984544	985434	NA_peak_2017_G_Tb927.9.5710	984855	984997	Tb927.9.5710	+	142	FALSE	2	2	2	3	1	1	0	0	0	0	0	0	0.025596805385948558	0.0518121	increased	1.4591479170272448	0.7295739585136224	yes
1036	Tb927_09_v5.1	986008	987828	NA_peak_2018_G_Tb927.9.5730	986669	987388	Tb927.9.5730	+	719	FALSE	101	61	151	92	167	97	0	0	0	0	1	0	0.027707849358079864	0.0518121	increased	6.570122540633992	3.4517279369836635	yes
1037	Tb927_09_v5.1	997853	999003	NA_peak_2020_G_Tb927.9.5900	998286	1000315	Tb927.9.5900	+	717	FALSE	11	6	9	9	14	15	0	0	0	0	0	0	0.027281171477617994	0.0518121	increased	3.4905107013603343	1.7452553506801671	no
1038	Tb927_09_v5.1	1002051	1003116	NA_peak_2021_G_Tb927.9.5960	1001216	1002149	Tb927.9.5960	+	98	FALSE	4	4	0	2	0	0	1	1	0	0	0	0	0.10247043485974937	0.14549752308908084	increased	0.7048031150826468	0.6857348908746567	yes
1039	Tb927_09_v5.1	1007872	1008792	NA_peak_2022_G_Tb927.9.6060	1007405	1008231	Tb927.9.6060	+	359	FALSE	38	12	48	4	36	3	0	0	0	0	0	0	0.027707849358079864	0.0518121	increased	4.0219888736058085	2.0109944368029047	yes
1040	Tb927_09_v5.1	1018468	1020710	NA_peak_2023_G_Tb927.9.6130	1018559	1019867	Tb927.9.6130	+	1308	FALSE	62	42	61	47	50	40	1	1	0	1	3	1	0.027281171477617994	0.0518121	increased	4.6621134726499385	3.331056736324969	yes
1041	Tb927_09_v5.1	1065565	1066256	NA_peak_2024_G_Tb927.9.6460	1065881	1066015	Tb927.9.6460	+	134	FALSE	36	0	48	0	20	0	0	0	0	0	0	0	0.10880943004054568	0.14697223640132162	increased	2.5360801054204867	1.2680400527102431	yes
1042	Tb927_09_v5.1	1066759	1067811	NA_peak_2025_G_Tb927.9.6470	1066999	1068185	Tb927.9.6470	+	812	FALSE	5	6	4	7	5	9	21	0	13	0	12	0	0.5981614526835282	0.6680272610234339	increased	0.7756516424064412	2.3823635310092195	no
1043	Tb927_09_v5.1	1123547	1124842	NA_peak_2029_G_Tb927.9.6830	1122993	1124181	Tb927.9.6830	+	634	FALSE	12	8	15	7	12	10	0	0	0	0	3	4	0.027707849358079864	0.0518121	increased	2.784717993579072	2.112680345937429	no
1044	Tb927_09_v5.1	1126427	1127358	NA_peak_2030_G_Tb927.9.6870	1126376	1126555	Tb927.9.6870	+	128	FALSE	0	0	1	1	0	0	0	0	0	0	0	0	0.15729920705028502	0.20192973603479067	increased	0.3333333333333333	0.16666666666666666	yes
1045	Tb927_09_v5.1	1129200	1130384	NA_peak_2031_G_Tb927.9.6890	1129243	1130102	Tb927.9.6890	+	859	FALSE	57	31	36	24	25	15	23	13	24	12	7	4	0.0268567	0.0518121	increased	1.2255314738484002	4.289189307854523	yes
1046	Tb927_09_v5.1	1146194	1147553	NA_peak_2032_G_Tb927.9.7040	1146263	1146582	Tb927.9.7040	+	319	FALSE	3	0	4	0	7	0	10	4	12	8	15	8	0.023544102412552784	0.0518121	decreased	-2.08329	2.261964794119812	yes
1047	Tb927_09_v5.1	1148602	1150258	NA_peak_2033_G_Tb927.9.7070	1148795	1148845	Tb927.9.7070	+	50	FALSE	33	30	46	48	46	43	1	0	0	1	1	0	0.027707849358079864	0.0518121	increased	4.870829719624165	2.9354148598120826	yes
1048	Tb927_09_v5.1	1152907	1154357	NA_peak_2034_G_Tb927.9.7100	1152095	1152981	Tb927.9.7100	+	74	FALSE	66	28	98	49	131	57	0	5	0	6	0	6	0.027707849358079864	0.0518121	increased	4.65	3.691610871230172	yes
1049	Tb927_09_v5.1	1189400	1190365	NA_peak_2035_G_Tb927.9.7320	1189919	1189973	Tb927.9.7320	-	54	FALSE	0	0	1	1	1	1	0	0	0	0	0	0	0.0455003	0.0755483	increased	0.6666666666666666	0.3333333333333333	no
1050	Tb927_09_v5.1	1232845	1234200	NA_peak_2042_G_Tb927.9.7520	1232359	1234751	Tb927.9.7520	-	1355	TRUE	55	6	68	12	73	8	0	0	0	0	0	0	0.027707849358079864	0.0518121	increased	4.633842064350955	2.3169210321754776	yes
1051	Tb927_09_v5.1	1234269	1234990	NA_peak_2043_G_Tb927.9.7520	1232359	1234751	Tb927.9.7520	-	482	FALSE	3	4	1	5	4	3	0	0	0	0	0	0	0.0268567	0.0518121	increased	2.03814	1.01907	no
1052	Tb927_09_v5.1	1237727	1239675	NA_peak_2045_G_Tb927.9.7540	1236396	1239116	Tb927.9.7540	-	1389	FALSE	0	2	0	4	0	2	3	3	2	2	3	2	0.17356816655592167	0.22237347279540856	decreased	-0.877172	1.3538950498744284	no
1053	Tb927_09_v5.1	1241301	1242131	NA_peak_2046_G_Tb927.9.7550	1241982	1243023	Tb927.9.7550	-	149	FALSE	4	4	0	0	0	0	0	0	0	0	0	0	0.15729920705028502	0.20192973603479067	increased	0.7739760316291208	0.3869880158145604	yes
1054	Tb927_09_v5.1	1252405	1253386	NA_peak_2047_G_Tb927.9.7690	1251980	1253939	Tb927.9.7690	-	981	TRUE	0	0	0	0	0	0	0	0	0	0	0	0	1	1	decreased	0	0	no
1055	Tb927_09_v5.1	1277524	1278350	NA_peak_2048_G_Tb927.9.7810	1278010	1278662	Tb927.9.7810	-	340	FALSE	0	2	0	3	0	1	0	0	0	0	0	0	0.10880943004054568	0.14697223640132162	increased	0.7641604167868593	0.3820802083934297	yes
1056	Tb927_09_v5.1	1305581	1305892	NA_peak_2049_G_Tb927.9.7890	1304981	1305726	Tb927.9.7890	-	145	FALSE	0	0	9	0	1	0	0	0	0	0	1	0	0.3173105078629141	0.3670439188092469	increased	0.5536546824812271	0.4434940079072801	no
1057	Tb927_09_v5.1	1322808	1324324	NA_peak_2051_G_Tb927.9.8000	1323655	1324224	Tb927.9.8000	-	569	FALSE	0	24	0	18	0	28	1	1	0	0	3	2	0.22491588401596185	0.27613012705564954	increased	1.3608003662707873	1.6112272665889198	yes
1058	Tb927_09_v5.1	1336756	1337716	NA_peak_2052_G_Tb927.9.8130	1337477	1337716	Tb927.9.8130	-	239	FALSE	7	10	11	17	12	19	0	0	0	0	0	0	0.027707849358079864	0.0518121	increased	3.7061144889715374	1.8530572444857685	yes
1059	Tb927_09_v5.1	1339775	1341244	NA_peak_2053_G_Tb927.9.8180	1341163	1342252	Tb927.9.8180	-	81	FALSE	10	10	4	10	6	9	0	0	0	0	0	0	0.026014479622894226	0.0518121	increased	3.138250994624037	1.5691254973120186	yes
1060	Tb927_09_v5.1	1341411	1342129	NA_peak_2054_G_Tb927.9.8180	1341163	1342252	Tb927.9.8180	-	718	TRUE	0	0	0	0	0	0	0	0	0	0	0	0	1	1	decreased	0	0	no
1061	Tb927_09_v5.1	1345391	1346248	NA_peak_2056_G_Tb927.9.8200	1345948	1346395	Tb927.9.8200	-	300	FALSE	45	52	53	60	22	23	4	2	0	0	0	0	0.027707849358079864	0.0518121	increased	4.689790185252704	2.996043525227772	yes
1062	Tb927_09_v5.1	1349749	1350968	NA_peak_2057_G_Tb927.9.8240	1349901	1350494	Tb927.9.8240	-	593	FALSE	0	0	0	3	0	2	5	8	0	0	0	0	0.4652088184521418	0.5249827422183763	decreased	-0.361654	0.7783208335737186	yes
1063	Tb927_09_v5.1	1357210	1358684	NA_peak_2058_G_Tb927.9.8320	1356690	1357299	Tb927.9.8320	-	89	FALSE	1	5	0	3	0	3	1	2	0	1	2	1	0.25683925795785656	0.3141304345911781	increased	0.2358395832131408	1.146240625180289	no
1064	Tb927_09_v5.1	1364179	1365451	NA_peak_2060_G_Tb927.9.8370	1364678	1365451	Tb927.9.8370	-	773	FALSE	0	0	0	0	0	0	0	0	0	0	0	0	1	1	decreased	0	0	yes
1065	Tb927_09_v5.1	1366259	1367911	NA_peak_2061_G_Tb927.9.8400	1367533	1368174	Tb927.9.8400	-	378	FALSE	3	4	3	2	2	1	0	0	0	0	0	0	0.0268567	0.0518121	increased	1.7486421827216123	0.8743210913608062	yes
1066	Tb927_09_v5.1	1372422	1373486	NA_peak_2062_G_Tb927.9.8420	1373360	1373452	Tb927.9.8420	-	92	FALSE	0	0	1	0	0	0	1	1	0	1	0	2	0.15729920705028516	0.20192973603479067	decreased	-0.597494	0.46541354172676297	yes
1067	Tb927_09_v5.1	1382109	1383359	NA_peak_2063_G_Tb927.9.8540	1382911	1383325	Tb927.9.8540	-	414	FALSE	72	108	61	91	40	48	1	2	0	2	0	0	0.027707849358079864	0.0518121	increased	5.3730173328986375	3.3814961666897028	yes
1068	Tb927_09_v5.1	1403954	1405068	NA_peak_2064_G_Tb927.9.8720	1404495	1405008	Tb927.9.8720	-	513	FALSE	10	12	18	18	12	15	0	0	0	0	0	0	0.0268567	0.0518121	increased	3.8926943469677764	1.9463471734838882	yes
1069	Tb927_09_v5.1	1408277	1409725	NA_peak_2065_G_Tb927.9.8740	1406358	1409324	Tb927.9.8740	-	1047	FALSE	18	13	32	35	44	51	0	0	0	0	0	0	0.027707849358079864	0.0518121	increased	4.910315728462121	2.4551578642310603	no
1070	Tb927_09_v5.1	1417667	1418695	NA_peak_2066_G_Tb927.9.8780	1418338	1418436	Tb927.9.8780	-	98	FALSE	1	0	2	0	2	0	0	0	0	0	0	0	0.10247043485974937	0.14549752308908084	increased	0.6949875002403854	0.3474937501201927	yes
1071	Tb927_09_v5.1	1419440	1420671	NA_peak_2067_G_Tb927.9.8810	1420125	1420204	Tb927.9.8810	-	79	FALSE	2	2	3	4	2	1	0	0	0	0	0	0	0.026014479622894226	0.0518121	increased	1.6794692661751385	0.8397346330875691	yes
1072	Tb927_09_v5.1	1420752	1422144	NA_peak_2068_G_Tb927.9.8820	1421648	1422096	Tb927.9.8820	-	448	FALSE	4	7	1	1	0	0	0	1	0	1	0	1	0.1974660733580187	0.2445958190095177	increased	0.7203213491478937	0.8601606745739468	yes
1073	Tb927_09_v5.1	1446408	1447732	NA_peak_2071_G_Tb927.9.9030	1446592	1447128	Tb927.9.9030	-	536	FALSE	19	4	26	2	23	0	2	2	1	1	1	2	0.0925916	0.13835280011639434	increased	1.6356301985361728	2.1102963496286646	yes
1074	Tb927_09_v5.1	1447794	1448915	NA_peak_2072_G_Tb927.9.9060	1448488	1448680	Tb927.9.9060	-	192	FALSE	3	2	0	2	0	0	0	0	0	0	0	0	0.10247043485974937	0.14549752308908084	increased	0.861654	0.430827	yes
1075	Tb927_09_v5.1	1468750	1469251	NA_peak_2073_G_Tb927.9.9210	1469085	1469242	Tb927.9.9210	-	157	FALSE	0	5	0	0	0	1	0	0	0	0	0	0	0.17971249487899976	0.2230319389770707	increased	0.5974937501201927	0.29874687506009634	yes
1076	Tb927_09_v5.1	1472189	1473137	NA_peak_2074_G_Tb927.9.9260	1472770	1473250	Tb927.9.9260	-	367	FALSE	7	0	7	0	1	0	0	0	0	0	0	0	0.10247043485974937	0.14549752308908084	increased	1.1666666666666667	0.5833333333333334	yes
1077	Tb927_09_v5.1	1477537	1478562	NA_peak_2076_G_Tb927.9.9290	1477910	1478397	Tb927.9.9290	-	487	FALSE	7	2	4	7	3	5	0	0	0	0	0	0	0.027281171477617994	0.0518121	increased	2.4153088493882797	1.2076544246941394	yes
1078	Tb927_09_v5.1	1483676	1484701	NA_peak_2077_G_Tb927.9.9310	1484179	1484280	Tb927.9.9310	-	101	FALSE	39	50	26	29	16	12	7	8	0	0	0	0	0.027707849358079864	0.0518121	increased	3.7123515154299938	2.884496591288716	yes
1079	Tb927_09_v5.1	1505532	1506387	NA_peak_2079_G_Tb927.9.9420	1505853	1506092	Tb927.9.9420	-	239	FALSE	2	4	1	1	1	0	1	1	0	0	0	0	0.0338949	0.0627766	increased	0.8178150992680864	0.7422408829673764	yes
1080	Tb927_09_v5.1	1507966	1509035	NA_peak_2082_G_Tb927.9.9450	1508457	1510086	Tb927.9.9450	-	578	FALSE	8	12	18	25	25	36	0	0	0	0	0	0	0.027281171477617994	0.0518121	increased	4.288104172489687	2.144052086244844	yes
1081	Tb927_09_v5.1	1513224	1514234	NA_peak_2083_G_Tb927.9.9520	1513427	1519539	Tb927.9.9520	-	807	FALSE	5	5	4	5	5	5	0	0	0	0	0	0	0.019630657257290667	0.0518121	increased	2.5411234330821904	1.2705617165410952	yes
1082	Tb927_09_v5.1	1519339	1521858	NA_peak_2084_G_Tb927.9.9550	1521444	1522101	Tb927.9.9550	-	414	FALSE	53	84	80	137	88	156	0	1	0	0	0	6	0.027707849358079864	0.0518121	increased	5.929275359294064	3.5992	yes
1083	Tb927_09_v5.1	1555258	1556089	NA_peak_2086_G_Tb927.9.9780	1555442	1555584	Tb927.9.9780	-	142	FALSE	5	2	1	1	1	0	0	0	0	0	0	0	0.039359508888249725	0.0708033	increased	1.1949875002403854	0.5974937501201927	no
1084	Tb927_09_v5.1	1559565	1561793	NA_peak_2087_G_Tb927.9.9840	1560599	1560754	Tb927.9.9840	-	155	FALSE	2	1	0	0	0	1	0	0	0	0	0	0	0.10247043485974937	0.14549752308908084	increased	0.5974937501201927	0.29874687506009634	no
1085	Tb927_09_v5.1	1564403	1565648	NA_peak_2088_G_Tb927.9.9870	1564800	1565174	Tb927.9.9870	-	374	FALSE	2	0	2	2	0	1	0	0	0	0	0	0	0.0587817	0.0953177	increased	0.9591479170272448	0.4795739585136223	yes
1086	Tb927_09_v5.1	1572207	1573470	NA_peak_2089_G_Tb927.9.9940	1572110	1572717	Tb927.9.9940	-	510	FALSE	0	0	0	0	0	0	0	0	0	0	0	0	1	1	decreased	0	0	no
1087	Tb927_09_v5.1	1575582	1577024	NA_peak_2090_G_Tb927.9.9960	1575950	1576404	Tb927.9.9960	-	454	FALSE	0	1	0	0	0	0	1	1	3	4	2	1	0.0421682	0.0720497	decreased	-1.31782	0.8255742163007098	yes
1088	Tb927_09_v5.1	1579083	1580481	NA_peak_2091_G_Tb927.9.9990	1580205	1581122	Tb927.9.9990	-	276	FALSE	5	5	7	7	5	5	0	0	0	0	0	0	0.023140931308743732	0.0518121	increased	2.723308333814104	1.361654166907052	yes
1089	Tb927_09_v5.1	1584935	1586175	NA_peak_2092_G_Tb927.9.10040	1585377	1585716	Tb927.9.10040	-	339	FALSE	26	44	14	13	6	5	15	25	10	13	3	3	0.0431144	0.0721424	increased	0.5643462133503392	3.6100441498145015	yes
1090	Tb927_09_v5.1	1603771	1605361	NA_peak_2093_G_Tb927.9.10190	1605017	1605551	Tb927.9.10190	-	344	FALSE	0	0	0	0	0	0	9	0	8	0	12	0	0.10880943004054568	0.14697223640132162	decreased	-1.69872	0.8493577345392306	yes
1091	Tb927_09_v5.1	1607417	1608782	NA_peak_2095_G_Tb927.9.10230	1608693	1609323	Tb927.9.10230	-	89	FALSE	8	11	6	9	9	9	0	0	1	1	0	0	0.0268567	0.0518121	increased	2.9213377848138595	1.7940022257402632	yes
1092	Tb927_09_v5.1	1609724	1611905	NA_peak_2096_G_Tb927.9.10280	1611712	1616824	Tb927.9.10280	-	193	FALSE	19	20	33	34	45	33	0	0	0	0	1	1	0.027707849358079864	0.0518121	increased	4.590336028861463	2.6285013477640646	yes
1093	Tb927_09_v5.1	1611929	1613184	NA_peak_2097_G_Tb927.9.10280	1611712	1616824	Tb927.9.10280	-	1255	TRUE	0	0	0	0	0	0	0	0	0	0	0	0	1	1	decreased	0	0	no
1094	Tb927_09_v5.1	1617381	1618984	NA_peak_2098_G_Tb927.9.10310	1618813	1619718	Tb927.9.10310	-	171	FALSE	16	17	21	23	20	22	22	28	15	9	19	20	0.6741416549927048	0.7481469138598286	increased	0.13332412952480066	4.3029481587187455	yes
1095	Tb927_09_v5.1	1619810	1621519	NA_peak_2099_G_Tb927.9.10340	1620966	1621875	Tb927.9.10340	-	553	FALSE	17	17	17	17	7	7	4	3	0	1	0	2	0.027707849358079864	0.0518121	increased	2.6288015683601222	2.4655492167814805	yes
1096	Tb927_09_v5.1	1626825	1628796	NA_peak_2100_G_Tb927.9.10370	1626866	1627095	Tb927.9.10370	-	229	FALSE	60	76	87	82	62	78	1	1	0	0	0	2	0.027707849358079864	0.0518121	increased	5.621348849866312	3.4081681750533486	no
1097	Tb927_09_v5.1	1642653	1643560	NA_peak_2101_G_Tb927.9.10470	1643058	1643435	Tb927.9.10470	-	377	FALSE	0	0	0	1	0	0	0	0	0	0	0	0	0.3173105078629141	0.3670439188092469	increased	0.16666666666666666	0.0833333	yes
1098	Tb927_09_v5.1	1659811	1661218	NA_peak_2103_G_Tb927.9.10560	1660353	1661478	Tb927.9.10560	-	865	FALSE	10	5	5	5	5	9	0	0	0	0	0	0	0.023544102412552784	0.0518121	increased	2.8535349527348814	1.4267674763674405	yes
1099	Tb927_09_v5.1	1661660	1663636	NA_peak_2104_G_Tb927.9.10570	1662211	1662758	Tb927.9.10570	-	547	FALSE	18	19	26	29	23	30	0	0	0	0	0	0	0.027707849358079864	0.0518121	increased	4.6284654195351616	2.3142327097675803	yes
1100	Tb927_09_v5.1	1664377	1666408	NA_peak_2105_G_Tb927.9.10630	1665432	1668263	Tb927.9.10630	-	976	FALSE	3	2	2	2	2	0	0	0	0	0	0	0	0.0338949	0.0627766	increased	1.3899750004807707	0.6949875002403854	yes
1101	Tb927_09_v5.1	1668771	1670752	NA_peak_2107_G_Tb927.9.10640	1669781	1670631	Tb927.9.10640	-	850	FALSE	4	5	3	2	1	1	0	0	0	0	0	0	0.027281171477617994	0.0518121	increased	1.7486421827216123	0.8743210913608062	yes
1102	Tb927_09_v5.1	1696882	1698904	NA_peak_2108_G_Tb927.9.10770	1697533	1700278	Tb927.9.10770	-	1371	FALSE	16	21	27	31	42	44	0	0	0	0	0	0	0.027707849358079864	0.0518121	increased	4.878727872162835	2.439363936081417	yes
1103	Tb927_09_v5.1	1699023	1700304	NA_peak_2109_G_Tb927.9.10770	1697533	1700278	Tb927.9.10770	-	1255	FALSE	14	10	24	18	29	27	0	0	0	0	0	0	0.027707849358079864	0.0518121	increased	4.328725239188375	2.1643626195941885	no
1104	Tb927_09_v5.1	1701296	1702819	NA_peak_2110_G_Tb927.9.10790	1702470	1704863	Tb927.9.10790	-	349	FALSE	29	44	33	38	22	38	0	0	0	0	0	0	0.027281171477617994	0.0518121	increased	5.096762154495007	2.5483810772475035	yes
1105	Tb927_09_v5.1	1707817	1708816	NA_peak_2111_G_Tb927.9.10830	1708583	1708633	Tb927.9.10830	-	50	FALSE	0	0	1	3	0	0	0	0	0	0	0	0	0.17971249487899976	0.2230319389770707	increased	0.5	0.25	yes
1106	Tb927_09_v5.1	1716464	1718279	NA_peak_2112_G_Tb927.9.10920	1717515	1718024	Tb927.9.10920	-	509	FALSE	4	9	4	5	3	5	3	5	1	0	1	1	0.027281171477617994	0.0518121	increased	1.2584577975638738	1.8933893155687964	yes
1107	Tb927_09_v5.1	1720264	1721412	NA_peak_2113_G_Tb927.9.10930	1721375	1721654	Tb927.9.10930	-	37	FALSE	2	1	3	0	1	0	0	0	0	0	0	0	0.0655997	0.10285056741313932	increased	0.930827	0.465414	yes
1108	Tb927_09_v5.1	1722869	1724603	NA_peak_2114_G_Tb927.9.10950	1722355	1725009	Tb927.9.10950	-	1734	TRUE	1	2	0	0	0	1	0	0	0	0	0	0	0.10247043485974937	0.14549752308908084	increased	0.5974937501201927	0.29874687506009634	no
1109	Tb927_09_v5.1	1776253	1777116	NA_peak_2117_G_Tb927.9.11230	1776718	1776807	Tb927.9.11230	+	89	FALSE	28	23	35	28	18	13	27	21	16	13	29	18	0.4630710150145879	0.5234833081789839	increased	0.2016182524774752	4.486879528414564	yes
1110	Tb927_09_v5.1	1784050	1785726	NA_peak_2118_G_Tb927.9.11330	1784155	1784437	Tb927.9.11330	+	282	FALSE	38	36	58	45	71	53	0	0	0	0	2	0	0.027707849358079864	0.0518121	increased	5.3734850987991125	2.9509029661864163	yes
1111	Tb927_09_v5.1	1793081	1794852	NA_peak_2119_G_Tb927.9.11490	1793119	1793181	Tb927.9.11490	+	62	FALSE	7	12	5	9	3	5	0	0	0	0	0	0	0.027281171477617994	0.0518121	increased	2.865382135745128	1.432691067872564	yes
1112	Tb927_09_v5.1	1796262	1797338	NA_peak_2120_G_Tb927.9.11500	1796415	1796577	Tb927.9.11500	+	162	FALSE	0	2	0	0	0	0	0	0	0	0	0	0	0.3173105078629141	0.3670439188092469	increased	0.26416041678685936	0.13208020839342968	yes
1113	Tb927_09_v5.1	1802642	1803427	NA_peak_2122_G_Tb927.9.11540	1802161	1803164	Tb927.9.11540	+	522	FALSE	5	6	4	3	3	1	0	0	0	0	0	0	0.027281171477617994	0.0518121	increased	2.1190409196110203	1.0595204598055101	no
1114	Tb927_09_v5.1	1804858	1805843	NA_peak_2123_G_Tb927.9.11580	1805329	1805897	Tb927.9.11580	+	514	FALSE	7	7	2	3	0	0	0	0	0	1	5	8	0.7518296340458492	0.8258637915580042	increased	0.4716791664262814	1.361654166907052	no
1115	Tb927_09_v5.1	1808979	1810809	NA_peak_2124_G_Tb927.9.11600	1808713	1809659	Tb927.9.11600	+	680	FALSE	32	41	63	75	95	104	0	0	0	0	0	0	0.027707849358079864	0.0518121	increased	5.997307845661347	2.9986539228306737	yes
1116	Tb927_09_v5.1	1813519	1814629	NA_peak_2125_G_Tb927.9.11660	1813315	1813839	Tb927.9.11660	+	320	FALSE	0	0	0	1	0	0	0	0	0	0	0	0	0.3173105078629141	0.3670439188092469	increased	0.16666666666666666	0.0833333	yes
1117	Tb927_09_v5.1	1823220	1825097	NA_peak_2126_G_Tb927.9.11720	1823049	1823828	Tb927.9.11720	+	608	FALSE	25	19	25	20	3	2	4	5	0	0	1	0	0.027281171477617994	0.0518121	increased	2.6321994765101566	2.300581504189832	yes
1118	Tb927_09_v5.1	1826829	1827507	NA_peak_2127_G_Tb927.9.11750	1827025	1827269	Tb927.9.11750	+	244	FALSE	2	0	0	0	1	0	0	0	0	0	0	0	0.17971249487899976	0.2230319389770707	increased	0.430827	0.215414	yes
1119	Tb927_09_v5.1	1834207	1835422	NA_peak_2128_G_Tb927.9.11770	1832993	1834577	Tb927.9.11770	+	370	FALSE	21	21	15	22	14	6	0	0	0	0	0	0	0.027281171477617994	0.0518121	increased	4.026111785166289	2.0130558925831443	yes
1120	Tb927_09_v5.1	1836001	1837250	NA_peak_2129_G_Tb927.9.11790	1836443	1836545	Tb927.9.11790	+	102	FALSE	34	36	44	45	9	5	0	1	0	0	0	0	0.027707849358079864	0.0518121	increased	4.376840338428186	2.35509	yes
1121	Tb927_09_v5.1	1837812	1839758	NA_peak_2130_G_Tb927.9.11800	1838258	1838660	Tb927.9.11800	+	402	FALSE	33	9	38	7	8	4	0	0	0	0	0	0	0.027707849358079864	0.0518121	increased	3.697774375221604	1.8488871876108015	yes
1122	Tb927_09_v5.1	1863122	1863971	NA_peak_2131_G_Tb927.9.11910	1863343	1863567	Tb927.9.11910	+	224	FALSE	2	1	0	0	0	0	1	1	0	0	0	0	0.3173105078629141	0.3670439188092469	increased	0.0974938	0.3820802083934297	yes
1123	Tb927_09_v5.1	1865117	1867352	NA_peak_2132_G_Tb927.9.11930	1866151	1866493	Tb927.9.11930	+	342	FALSE	8	7	10	8	16	20	7	7	4	4	6	6	0.0431144	0.0721424	increased	0.8367493086101816	3.1281356599534123	yes
1124	Tb927_09_v5.1	1867723	1869131	NA_peak_2133_G_Tb927.9.11940	1867351	1868402	Tb927.9.11940	+	679	FALSE	10	6	17	13	8	10	0	0	0	0	0	0	0.027281171477617994	0.0518121	increased	3.478903847379071	1.7394519236895356	yes
1125	Tb927_09_v5.1	1879574	1880922	NA_peak_2135_G_Tb927.9.12040	1879102	1879866	Tb927.9.12040	+	292	FALSE	1	0	0	0	0	0	0	1	0	0	0	0	1	1	decreased	0	0.16666666666666666	yes
1126	Tb927_09_v5.1	1895905	1898111	NA_peak_2136_G_Tb927.9.12110	1895815	1896679	Tb927.9.12110	+	774	FALSE	43	39	43	37	35	27	0	0	0	0	1	0	0.027281171477617994	0.0518121	increased	5.077666461517577	2.7054998974254554	yes
1127	Tb927_09_v5.1	1903122	1906205	NA_peak_2137_G_Tb927.9.12170	1903115	1907340	Tb927.9.12170	+	3083	TRUE	2	0	1	0	1	0	0	0	0	0	0	0	0.10247043485974937	0.14549752308908084	increased	0.5974937501201927	0.29874687506009634	no
1128	Tb927_09_v5.1	1906400	1907536	NA_peak_2138_G_Tb927.9.12170	1903115	1907340	Tb927.9.12170	+	940	FALSE	0	1	0	0	0	0	0	0	0	0	0	0	0.3173105078629141	0.3670439188092469	increased	0.16666666666666666	0.0833333	no
1129	Tb927_09_v5.1	1920645	1923387	NA_peak_2140_G_Tb927.9.12320	1920118	1921229	Tb927.9.12320	+	584	FALSE	34	15	35	17	29	12	0	0	0	0	0	0	0.027707849358079864	0.0518121	increased	4.512743888929867	2.256371944464933	yes
1130	Tb927_09_v5.1	1925124	1925654	NA_peak_2141_G_Tb927.9.12340	1925149	1927108	Tb927.9.12340	+	505	FALSE	14	13	13	13	8	7	0	0	0	0	1	0	0.025596805385948558	0.0518121	increased	3.416480060537274	1.874906696935304	no
1131	Tb927_09_v5.1	1946961	1948147	NA_peak_2143_G_Tb927.9.12450	1947132	1947851	Tb927.9.12450	+	719	FALSE	1	0	4	0	4	0	0	0	0	0	0	0	0.10247043485974937	0.14549752308908084	increased	0.9406426982957874	0.4703213491478937	yes
1132	Tb927_09_v5.1	1949164	1950043	NA_peak_2144_G_Tb927.9.12470	1949093	1949170	Tb927.9.12470	+	6	FALSE	0	0	0	0	0	0	0	0	0	0	0	0	1	1	decreased	0	0	yes
1133	Tb927_09_v5.1	1950761	1951629	NA_peak_2145_G_Tb927.9.12480	1950496	1950935	Tb927.9.12480	+	174	FALSE	11	15	22	22	23	24	0	0	0	0	0	0	0.027281171477617994	0.0518121	increased	4.3101508505551775	2.1550754252775888	yes
1134	Tb927_09_v5.1	1961071	1962720	NA_peak_2146_G_Tb927.9.12510	1961545	1964619	Tb927.9.12510	+	1175	FALSE	8	7	6	6	3	3	0	0	0	0	0	0	0.0268567	0.0518121	increased	2.6307724742595866	1.3153862371297933	no
1135	Tb927_09_v5.1	1964143	1966447	NA_peak_2148_G_Tb927.9.12510	1961545	1964619	Tb927.9.12510	+	476	FALSE	38	34	60	63	75	65	0	0	0	0	0	0	0.027707849358079864	0.0518121	increased	5.772957367695358	2.8864786838476784	yes
1136	Tb927_09_v5.1	1995524	1996427	NA_peak_2149_G_Tb927.9.12690	1994874	1995699	Tb927.9.12690	+	175	FALSE	25	24	9	11	1	1	0	0	0	0	0	0	0.027281171477617994	0.0518121	increased	3.0418644172540565	1.5209322086270278	yes
1137	Tb927_09_v5.1	1997692	1999279	NA_peak_2150_G_Tb927.9.12700	1997309	1998622	Tb927.9.12700	+	930	FALSE	9	11	18	19	25	23	0	0	0	0	0	0	0.027707849358079864	0.0518121	increased	4.12702	2.0635123685668098	yes
1138	Tb927_09_v5.1	2003628	2004607	NA_peak_2151_G_Tb927.9.12730	2003700	2004397	Tb927.9.12730	+	697	FALSE	2	0	1	0	0	0	0	0	0	0	0	0	0.17971249487899976	0.2230319389770707	increased	0.430827	0.215414	yes
1139	Tb927_09_v5.1	2005956	2006817	NA_peak_2152_G_Tb927.9.12740	2005886	2006094	Tb927.9.12740	+	138	FALSE	34	24	12	13	0	0	24	18	0	0	0	0	0.0678892	0.10441588715278136	increased	1.3981916906166798	2.1810597958447246	no
1140	Tb927_09_v5.1	2015685	2017054	NA_peak_2154_G_Tb927.9.12780	2016278	2016413	Tb927.9.12780	+	135	FALSE	1	1	3	3	3	3	6	3	4	4	5	4	0.025596805385948558	0.0518121	decreased	-0.72635	2.029841808953404	yes
1141	Tb927_09_v5.1	2019321	2020899	NA_peak_2156_G_Tb927.9.12790	2019076	2020712	Tb927.9.12790	+	1391	FALSE	3	2	2	2	1	0	0	0	0	0	0	0	0.039359508888249725	0.0708033	increased	1.2924812503605778	0.6462406251802889	no
1142	Tb927_09_v5.1	2023999	2025158	NA_peak_2157_G_Tb927.9.12800	2024222	2024574	Tb927.9.12800	+	352	FALSE	18	16	11	15	7	11	4	5	0	0	1	1	0.027281171477617994	0.0518121	increased	2.5997374600879533	2.451017162645396	yes
1143	Tb927_09_v5.1	2027091	2028398	NA_peak_2158_G_Tb927.9.12820	2027081	2027580	Tb927.9.12820	+	489	FALSE	14	10	11	5	8	6	0	0	0	0	0	0	0.027707849358079864	0.0518121	increased	3.2522545231980087	1.6261272615990043	yes
1144	Tb927_09_v5.1	2029490	2030881	NA_peak_2159_G_Tb927.9.12830	2029662	2030892	Tb927.9.12830	+	1219	FALSE	38	38	17	19	8	12	0	1	0	0	5	7	0.027707849358079864	0.0518121	increased	3.2246766254860697	2.7098320628632275	no
1145	Tb927_09_v5.1	2068769	2071104	NA_peak_2160_G_Tb927.9.13060	2068327	2068788	Tb927.9.13060	+	19	FALSE	57	32	67	39	43	27	0	0	0	0	16	11	0.027707849358079864	0.0518121	increased	4.151021208224521	3.3542481611075097	yes
1146	Tb927_09_v5.1	2071107	2072029	NA_peak_2160.2_G_Tb927.9.13100	2071376	2071493	Tb927.9.13100	+	117	FALSE	94	69	100	77	112	84	0	0	0	0	0	0	0.027707849358079864	0.0518121	increased	6.4787203709071415	3.2393601854535707	yes
1147	Tb927_09_v5.1	2099256	2100090	NA_peak_2162_G_Tb927.9.13320	2099235	2099554	Tb927.9.13320	-	298	FALSE	0	3	0	1	0	1	0	0	0	0	0	0	0.10247043485974937	0.14549752308908084	increased	0.6666666666666666	0.3333333333333333	no
1148	Tb927_09_v5.1	2104855	2106480	NA_peak_2163_G_Tb927.9.13340	2105417	2105855	Tb927.9.13340	-	438	FALSE	0	0	0	0	0	0	1	0	1	0	1	0	0.0832645	0.12489677499532564	decreased	-0.5	0.25	yes
1149	Tb927_09_v5.1	2107817	2109557	NA_peak_2165_G_Tb927.9.13360	2108712	2111431	Tb927.9.13360	-	845	FALSE	4	7	6	4	5	5	0	0	0	0	0	0	0.0268567	0.0518121	increased	2.6035226855457734	1.301761342772887	yes
1150	Tb927_09_v5.1	2110959	2111445	NA_peak_2166_G_Tb927.9.13360	2108712	2111431	Tb927.9.13360	-	472	FALSE	27	42	33	56	20	31	0	0	0	2	0	0	0.027707849358079864	0.0518121	increased	4.826887909038732	2.677604371306225	no
1151	Tb927_09_v5.1	2117283	2119703	NA_peak_2168_G_Tb927.9.13380	2118125	2119605	Tb927.9.13380	-	1480	FALSE	3	4	5	7	3	7	0	0	0	0	0	0	0.0268567	0.0518121	increased	2.4844817659347527	1.2422408829673766	yes
1152	Tb927_09_v5.1	2132797	2134470	NA_peak_2169_G_Tb927.9.13470	2134237	2134411	Tb927.9.13470	-	174	FALSE	7	6	9	6	5	1	0	0	0	0	0	0	0.027281171477617994	0.0518121	increased	2.586933406620621	1.2934667033103104	yes
1153	Tb927_09_v5.1	2148040	2148773	NA_peak_2170_G_Tb927.9.13530	2148213	2148592	Tb927.9.13530	-	379	FALSE	0	2	0	0	0	0	0	1	0	0	0	0	0.3173105078629141	0.3670439188092469	increased	0.0974938	0.21541354172676305	yes
1154	Tb927_09_v5.1	2155010	2156268	NA_peak_2171_G_Tb927.9.13610	2156146	2158076	Tb927.9.13610	-	122	FALSE	4	7	9	12	3	4	0	0	3	2	0	0	0.027281171477617994	0.0518121	increased	2.180210250347004	1.6875988752936946	yes
1155	Tb927_09_v5.1	2157345	2158279	NA_peak_2172_G_Tb927.9.13610	2156146	2158076	Tb927.9.13610	-	731	FALSE	6	2	9	6	6	8	0	0	0	0	0	0	0.026014479622894226	0.0518121	increased	2.749813393870607	1.3749066969353034	no
1156	Tb927_09_v5.1	2170487	2171658	NA_peak_2173_G_Tb927.9.13650	2171161	2171316	Tb927.9.13650	-	155	FALSE	1	1	0	0	0	0	0	0	0	0	0	0	0.15729920705028502	0.20192973603479067	increased	0.3333333333333333	0.16666666666666666	yes
1157	Tb927_09_v5.1	2176714	2177396	NA_peak_2174_G_Tb927.9.13780	2177009	2177113	Tb927.9.13780	-	104	FALSE	1	0	0	0	0	0	0	0	0	0	0	0	0.3173105078629141	0.3670439188092469	increased	0.16666666666666666	0.0833333	yes
1158	Tb927_09_v5.1	2183131	2184095	NA_peak_2177_G_Tb927.9.13990	2183293	2186948	Tb927.9.13990	-	802	FALSE	9	13	7	23	18	30	0	0	0	0	0	0	0.027707849358079864	0.0518121	increased	3.9860615569160966	1.9930307784580483	yes
1159	Tb927_09_v5.1	2184525	2186935	NA_peak_2178_G_Tb927.9.13990	2183293	2186948	Tb927.9.13990	-	2410	TRUE	33	26	52	36	58	42	0	0	0	0	0	0	0.027707849358079864	0.0518121	increased	5.348105327944984	2.674052663972492	no
1160	Tb927_09_v5.1	2197321	2198257	NA_peak_2179_G_Tb927.9.14080	2198217	2199226	Tb927.9.14080	-	40	FALSE	0	0	0	0	1	0	0	0	0	0	0	0	0.3173105078629141	0.3670439188092469	increased	0.16666666666666666	0.0833333	yes
1161	Tb927_09_v5.1	2199548	2200830	NA_peak_2180_G_Tb927.9.14100	2200499	2201502	Tb927.9.14100	-	331	FALSE	7	7	6	4	10	11	0	0	0	0	0	0	0.027281171477617994	0.0518121	increased	3.028946189383903	1.5144730946919516	yes
1162	Tb927_09_v5.1	2200830	2202895	NA_peak_2181_G_Tb927.9.14120	2202649	2204824	Tb927.9.14120	-	246	FALSE	10	7	5	8	3	4	3	0	2	0	2	0	0.027281171477617994	0.0518121	increased	1.894387035707636	1.8088476847608697	yes
1163	Tb927_09_v5.1	2201287	2202730	NA_peak_2182_G_Tb927.9.14120	2202649	2204824	Tb927.9.14120	-	81	FALSE	0	0	0	0	0	0	0	0	0	0	0	0	1	1	decreased	0	0	yes
1164	Tb927_09_v5.1	2212213	2213616	NA_peak_2184_G_Tb927.9.14160	2211766	2213000	Tb927.9.14160	-	787	FALSE	14	11	8	12	2	4	1	1	0	0	0	0	0.027707849358079864	0.0518121	increased	2.7115180685869325	1.6890923676267997	no
1165	Tb927_09_v5.1	2259897	2261375	NA_peak_2185_G_Tb927.9.14480	2261144	2261342	Tb927.9.14480	-	198	FALSE	213	224	302	338	302	329	4	4	0	0	1	0	0.027707849358079864	0.0518121	increased	7.194867272028585	4.538076334310079	yes
1166	Tb927_09_v5.1	2354268	2354807	NA_peak_2191_G_Tb927.9.15070	2354426	2355001	Tb927.9.15070	+	381	FALSE	0	0	0	0	0	0	0	0	0	0	0	0	1	1	decreased	0	0	no
1167	Tb927_09_v5.1	2354938	2356050	NA_peak_2192_G_Tb927.9.15070	2354426	2355001	Tb927.9.15070	+	63	FALSE	29	19	13	8	7	5	11	7	6	6	23	12	0.5282327768679831	0.5936883728435177	increased	0.21766442516972395	3.52301	yes
1168	Tb927_09_v5.1	2360996	2362991	NA_peak_2194_G_Tb927.9.15170	2361328	2361402	Tb927.9.15170	+	74	FALSE	1	2	0	0	0	0	2	1	0	0	0	0	1	1	decreased	0	0.430827	yes
1169	Tb927_09_v5.1	2377853	2379070	NA_peak_2195_G_Tb927.9.15320	2377392	2378357	Tb927.9.15320	+	504	FALSE	23	14	52	24	81	42	0	0	0	0	0	0	0.027707849358079864	0.0518121	increased	5.107907749997962	2.5539538749989816	yes
1170	Tb927_09_v5.1	2387704	2388761	NA_peak_2196_G_Tb927.9.15380	2387051	2387945	Tb927.9.15380	+	241	FALSE	100	73	87	60	55	42	15	12	0	0	1	0	0.027707849358079864	0.0518121	increased	4.631835627199922	3.76599	no
1171	Tb927_09_v5.1	2407864	2409879	NA_peak_2198_G_Tb927.9.15460	2407274	2409265	Tb927.9.15460	+	1401	FALSE	22	5	30	11	38	10	0	0	0	0	0	0	0.027707849358079864	0.0518121	increased	4.06542	2.032709758782145	yes
1172	Tb927_09_v5.1	2417698	2419888	NA_peak_2199_G_Tb927.9.15490	2417711	2418120	Tb927.9.15490	+	409	FALSE	16	4	13	4	14	5	0	0	0	0	0	0	0.027281171477617994	0.0518121	increased	3.17175	1.585877254117695	no
1173	Tb927_10_v5.1	72182	74006	NA_peak_2451_G_Tb927.10.180	73293	73392	Tb927.10.180	+	99	FALSE	5	2	5	4	2	2	0	0	1	0	0	0	0.025596805385948558	0.0518121	increased	1.8744567664155243	1.1038950498744284	yes
1174	Tb927_10_v5.1	74742	76049	NA_peak_2452_G_Tb927.10.200	75098	75381	Tb927.10.200	+	283	FALSE	4	11	23	35	25	38	0	0	0	0	0	0	0.027707849358079864	0.0518121	increased	4.2746033391292215	2.1373016695646103	yes
1175	Tb927_10_v5.1	76757	77836	NA_peak_2453_G_Tb927.10.210	76913	76974	Tb927.10.210	+	61	FALSE	13	0	7	0	7	0	10	0	0	0	0	0	0.10247043485974937	0.14549752308908084	increased	1.0579872172367175	1.1055655450579085	yes
1176	Tb927_10_v5.1	77309	77832	NA_peak_2454_G_Tb927.10.220	77412	77503	Tb927.10.220	+	91	FALSE	0	0	0	0	0	0	0	0	0	0	0	0	1	1	decreased	0	0	yes
1177	Tb927_10_v5.1	79211	80234	NA_peak_2455_G_Tb927.10.240	79728	79841	Tb927.10.240	+	113	FALSE	37	28	21	16	13	8	0	0	0	0	0	0	0.027707849358079864	0.0518121	increased	4.271680481993118	2.135840240996559	yes
1178	Tb927_10_v5.1	85095	87028	NA_peak_2457_G_Tb927.10.290	85594	85854	Tb927.10.290	+	260	FALSE	12	14	7	17	3	6	1	2	0	1	2	1	0.027707849358079864	0.0518121	increased	2.2357808726345363	2.1462112698909865	yes
1179	Tb927_10_v5.1	88304	89699	NA_peak_2458_G_Tb927.10.310	89154	91764	Tb927.10.310	+	545	FALSE	2	3	7	5	4	5	0	0	0	0	0	0	0.027281171477617994	0.0518121	increased	2.346135932841805	1.1730679664209025	no
1180	Tb927_10_v5.1	99814	102077	NA_peak_2460_G_Tb927.10.360	101178	101437	Tb927.10.360	+	259	FALSE	27	14	18	15	5	5	4	3	1	1	1	0	0.027707849358079864	0.0518121	increased	2.468361656277442	2.454502177286616	yes
1181	Tb927_10_v5.1	104751	106512	NA_peak_2461_G_Tb927.10.390	104882	106342	Tb927.10.390	+	1460	FALSE	8	5	6	5	3	3	0	0	0	0	1	0	0.027281171477617994	0.0518121	increased	2.3578674874903722	1.3456004104118522	yes
1182	Tb927_10_v5.1	107997	109270	NA_peak_2462_G_Tb927.10.400	107085	108003	Tb927.10.400	+	6	FALSE	0	0	0	0	0	0	0	0	0	0	0	0	1	1	decreased	0	0	yes
1183	Tb927_10_v5.1	128310	129451	NA_peak_2464_G_Tb927.10.480	127686	131887	Tb927.10.480	+	1141	TRUE	0	0	0	0	1	0	0	0	0	0	0	0	0.3173105078629141	0.3670439188092469	increased	0.16666666666666666	0.0833333	no
1184	Tb927_10_v5.1	135922	136983	NA_peak_2465_G_Tb927.10.520	135371	135985	Tb927.10.520	+	63	FALSE	2	1	8	2	5	1	0	0	0	0	0	0	0.0268567	0.0518121	increased	1.8208020839342969	0.9104010419671484	yes
1185	Tb927_10_v5.1	142583	144421	NA_peak_2467_G_Tb927.10.540	142127	144736	Tb927.10.540	+	1838	TRUE	30	19	54	43	77	40	0	0	0	0	0	0	0.027707849358079864	0.0518121	increased	5.359978326819421	2.6799891634097106	no
1186	Tb927_10_v5.1	145782	146791	NA_peak_2468_G_Tb927.10.550	146134	146948	Tb927.10.550	+	657	FALSE	0	0	2	0	0	0	0	0	1	0	0	1	1	1	decreased	-0.0691729	0.29874687506009634	no
1187	Tb927_10_v5.1	147270	148161	NA_peak_2469_G_Tb927.10.560	147638	147948	Tb927.10.560	+	310	FALSE	1	0	0	0	0	0	26	0	13	0	29	0	0.10880943004054568	0.14697223640132162	decreased	-2.07819	1.2057610849857991	yes
1188	Tb927_10_v5.1	165991	168076	NA_peak_2470_G_Tb927.10.620	166232	167585	Tb927.10.620	+	1353	FALSE	35	24	31	20	12	11	0	1	1	1	0	0	0.027707849358079864	0.0518121	increased	3.9152501388096734	2.4576250694048367	yes
1189	Tb927_10_v5.1	186463	187582	NA_peak_2472_G_Tb927.10.720	186426	187172	Tb927.10.720	+	709	FALSE	9	2	4	1	9	3	0	0	0	0	0	0	0.027281171477617994	0.0518121	increased	2.258457797563873	1.1292288987819368	yes
1190	Tb927_10_v5.1	193971	195206	NA_peak_2474_G_Tb927.10.740	194584	194959	Tb927.10.740	+	375	FALSE	44	26	31	21	38	22	0	0	0	0	0	0	0.027707849358079864	0.0518121	increased	4.91919	2.459594699337475	no
1191	Tb927_10_v5.1	201985	203431	NA_peak_2477_G_Tb927.10.780	202198	203373	Tb927.10.780	+	1175	FALSE	6	3	5	2	2	2	0	0	0	0	0	0	0.026014479622894226	0.0518121	increased	2.024534154157038	1.012267077078519	no
1192	Tb927_10_v5.1	204087	205632	NA_peak_2478_G_Tb927.10.790	204648	206007	Tb927.10.790	+	984	FALSE	20	19	11	15	11	12	0	0	0	0	0	0	0.027281171477617994	0.0518121	increased	3.9307683728749216	1.9653841864374608	no
1193	Tb927_10_v5.1	213238	215751	NA_peak_2479_G_Tb927.10.820	213544	214685	Tb927.10.820	+	1141	FALSE	6	7	5	6	2	5	0	0	0	1	0	0	0.026014479622894226	0.0518121	increased	2.3949328910464462	1.3641331121898896	yes
1194	Tb927_10_v5.1	217086	218491	NA_peak_2480_G_Tb927.10.830	216019	217419	Tb927.10.830	+	333	FALSE	10	7	12	7	9	7	0	0	0	0	0	0	0.026014479622894226	0.0518121	increased	3.2469665719442924	1.6234832859721462	yes
1195	Tb927_10_v5.1	224015	226431	NA_peak_2482_G_Tb927.10.840	223450	224838	Tb927.10.840	+	823	FALSE	21	19	25	17	13	9	1	1	1	0	0	0	0.027707849358079864	0.0518121	increased	3.630167908342172	2.315083954171086	yes
1196	Tb927_10_v5.1	234698	235705	NA_peak_2483_G_Tb927.10.870	234741	235606	Tb927.10.870	+	865	FALSE	1	2	0	0	0	0	0	1	0	0	0	0	0.15729920705028502	0.20192973603479067	increased	0.2641604167868593	0.29874687506009634	no
1197	Tb927_10_v5.1	255630	257210	NA_peak_2484_G_Tb927.10.930	255511	256863	Tb927.10.930	+	1233	FALSE	14	4	11	3	9	1	11	13	2	2	0	0	0.2422880965362707	0.29727003500436244	increased	0.9289111436472216	2.2248293091937894	no
1198	Tb927_10_v5.1	267188	268716	NA_peak_2485_G_Tb927.10.970	267815	268089	Tb927.10.970	+	274	FALSE	0	0	0	0	0	0	0	0	0	0	0	0	1	1	decreased	0	0	no
1199	Tb927_10_v5.1	270628	271882	NA_peak_2486_G_Tb927.10.980	270104	270678	Tb927.10.980	+	50	FALSE	7	9	3	5	1	3	1	1	0	0	0	0	0.027281171477617994	0.0518121	increased	1.984481765934753	1.3255742163007098	yes
1200	Tb927_10_v5.1	273493	274868	NA_peak_2487_G_Tb927.10.1000	273731	275273	Tb927.10.1000	+	1137	FALSE	0	0	0	0	0	0	0	0	0	0	0	0	1	1	decreased	0	0	no
1201	Tb927_10_v5.1	280286	280863	NA_peak_2488_G_Tb927.10.1040	280627	280856	Tb927.10.1040	-	229	FALSE	13	3	12	2	8	0	0	0	0	0	0	0	0.0431144	0.0721424	increased	2.3771136903936942	1.1885568451968471	yes
1202	Tb927_10_v5.1	282002	282952	NA_peak_2489_G_Tb927.10.1050	282405	282865	Tb927.10.1050	-	460	FALSE	16	23	17	24	9	7	0	0	0	0	0	0	0.027707849358079864	0.0518121	increased	3.9680224380126488	1.9840112190063248	yes
1203	Tb927_10_v5.1	283955	285168	NA_peak_2490_G_Tb927.10.1060	284497	285795	Tb927.10.1060	-	671	FALSE	7	19	12	24	14	36	0	0	0	0	0	0	0.027707849358079864	0.0518121	increased	4.130427994006775	2.0652139970033883	yes
1204	Tb927_10_v5.1	287217	288473	NA_peak_2492_G_Tb927.10.1070	287639	288354	Tb927.10.1070	-	715	FALSE	10	16	15	24	11	14	0	0	0	0	0	0	0.027707849358079864	0.0518121	increased	3.9471006243320064	1.9735503121660032	yes
1205	Tb927_10_v5.1	291025	291969	NA_peak_2493_G_Tb927.10.1100	291468	291727	Tb927.10.1100	-	259	FALSE	2	0	0	0	0	0	0	0	0	0	0	0	0.3173105078629141	0.3670439188092469	increased	0.26416041678685936	0.13208020839342968	yes
1206	Tb927_10_v5.1	310051	312411	NA_peak_2496_G_Tb927.10.1170	311289	312227	Tb927.10.1170	-	938	FALSE	8	4	12	6	5	6	0	0	0	0	0	0	0.027281171477617994	0.0518121	increased	2.898660859884522	1.449330429942261	yes
1207	Tb927_10_v5.1	341888	343404	NA_peak_2497_G_Tb927.10.1280	343184	343460	Tb927.10.1280	-	220	FALSE	2	3	3	3	2	1	0	0	0	0	0	1	0.0384339	0.0703113	increased	1.5283208335737186	0.930827	yes
1208	Tb927_10_v5.1	344727	346088	NA_peak_2498_G_Tb927.10.1300	344944	345339	Tb927.10.1300	-	395	FALSE	0	0	0	1	0	1	1	1	0	1	1	4	0.0587817	0.0953177	decreased	-0.720321	0.6934940079072801	yes
1209	Tb927_10_v5.1	367445	368587	NA_peak_2501_G_Tb927.10.1400	367888	368727	Tb927.10.1400	-	699	FALSE	51	48	49	40	45	42	0	0	0	0	0	0	0.027707849358079864	0.0518121	increased	5.544397411234704	2.772198705617352	yes
1210	Tb927_10_v5.1	385640	387230	NA_peak_2503_G_Tb927.10.1460	387065	387759	Tb927.10.1460	-	165	FALSE	6	6	7	6	4	3	0	0	0	0	0	1	0.026014479622894226	0.0518121	increased	2.4573321435100293	1.395332738421681	yes
1211	Tb927_10_v5.1	404657	406679	NA_peak_2506_G_Tb927.10.1510	406474	406643	Tb927.10.1510	-	169	FALSE	10	16	17	28	22	35	0	0	0	0	0	0	0.027707849358079864	0.0518121	increased	4.3780479023261405	2.1890239511630702	yes
1212	Tb927_10_v5.1	413017	414971	NA_peak_2507_G_Tb927.10.1520	414766	415020	Tb927.10.1520	-	205	FALSE	12	18	10	20	10	19	0	0	0	0	0	2	0.027281171477617994	0.0518121	increased	3.666085580967373	2.097203207270546	yes
1213	Tb927_10_v5.1	420276	421089	NA_peak_2508_G_Tb927.10.1540	420249	422958	Tb927.10.1540	-	813	TRUE	59	96	81	126	51	70	0	0	0	0	0	0	0.027707849358079864	0.0518121	increased	6.283871161138612	3.141935580569306	no
1214	Tb927_10_v5.1	425780	426276	NA_peak_2510_G_Tb927.10.1550	425706	426280	Tb927.10.1550	-	496	TRUE	19	32	9	22	9	20	0	1	0	0	0	0	0.027281171477617994	0.0518121	increased	3.9876762971427184	2.160504815238026	no
1215	Tb927_10_v5.1	438689	439671	NA_peak_2511_G_Tb927.10.1620	438731	440186	Tb927.10.1620	-	940	FALSE	0	0	0	0	0	0	0	0	0	0	0	0	1	1	decreased	0	0	no
1216	Tb927_10_v5.1	441782	442813	NA_peak_2512_G_Tb927.10.1630	442341	442670	Tb927.10.1630	-	329	FALSE	0	1	0	2	0	0	0	0	0	0	0	0	0.17971249487899976	0.2230319389770707	increased	0.430827	0.215414	yes
1217	Tb927_10_v5.1	494055	494786	NA_peak_2516_G_Tb927.10.1890	493806	494167	Tb927.10.1890	+	112	FALSE	2	2	1	2	6	1	0	0	0	0	0	0	0.025596805385948558	0.0518121	increased	1.593707070703512	0.796854	yes
1218	Tb927_10_v5.1	518300	519593	NA_peak_2517_G_Tb927.10.1970	518012	518756	Tb927.10.1970	+	456	FALSE	6	3	6	5	3	3	0	0	0	0	0	0	0.025596805385948558	0.0518121	increased	2.3666120574727274	1.1833060287363637	yes
1219	Tb927_10_v5.1	528371	529595	NA_peak_2518_G_Tb927.10.2010	528188	529526	Tb927.10.2010	+	1155	FALSE	0	1	2	3	2	6	0	0	0	0	0	0	0.0421682	0.0720497	increased	1.4962133205833192	0.7481066602916596	no
1220	Tb927_10_v5.1	543794	545139	NA_peak_2519_G_Tb927.10.2080	544894	544925	Tb927.10.2080	+	31	FALSE	1	0	0	0	0	0	0	0	1	0	0	0	1	1	decreased	0	0.16666666666666666	yes
1221	Tb927_10_v5.1	546218	547411	NA_peak_2521_G_Tb927.10.2090	546408	547025	Tb927.10.2090	+	617	FALSE	81	86	191	201	321	302	0	0	0	0	0	0	0.027707849358079864	0.0518121	increased	7.4362933909212225	3.7181466954606113	yes
1222	Tb927_10_v5.1	548395	549532	NA_peak_2522_G_Tb927.10.2100	548584	549201	Tb927.10.2100	+	617	FALSE	63	63	145	166	256	242	0	0	0	0	0	0	0.027281171477617994	0.0518121	increased	7.083994317358955	3.5419971586794774	yes
1223	Tb927_10_v5.1	550581	551738	NA_peak_2523_G_Tb927.10.2110	550767	550999	Tb927.10.2110	+	232	FALSE	76	32	190	73	312	105	0	0	0	0	0	0	0.027707849358079864	0.0518121	increased	6.686000359202311	3.343000179601156	yes
1224	Tb927_10_v5.1	564431	565358	NA_peak_2524_G_Tb927.10.2190	563184	564983	Tb927.10.2190	+	552	FALSE	255	159	417	268	480	329	0	0	0	0	0	0	0.027707849358079864	0.0518121	increased	8.229494147923454	4.114747073961727	yes
1225	Tb927_10_v5.1	580289	581400	NA_peak_2526_G_Tb927.10.2240	580101	580415	Tb927.10.2240	+	126	FALSE	7	5	5	7	7	6	0	0	0	0	0	0	0.025596805385948558	0.0518121	increased	2.8295466539166534	1.4147733269583265	yes
1226	Tb927_10_v5.1	594085	594871	NA_peak_2528_G_Tb927.10.2280	593772	594326	Tb927.10.2280	+	241	FALSE	1	1	1	0	0	0	0	0	0	0	0	0	0.0832645	0.12489677499532564	increased	0.5	0.25	yes
1227	Tb927_10_v5.1	595578	596482	NA_peak_2529_G_Tb927.10.2290	595800	596520	Tb927.10.2290	+	682	FALSE	2	2	1	0	1	0	0	0	0	0	1	0	0.10247043485974937	0.14549752308908084	increased	0.6949875002403854	0.5141604167868593	no
1228	Tb927_10_v5.1	606640	607659	NA_peak_2530_G_Tb927.10.2360	606693	607132	Tb927.10.2360	+	439	FALSE	76	52	154	88	238	143	0	0	0	0	0	0	0.027707849358079864	0.0518121	increased	6.802892773486969	3.4014463867434834	yes
1229	Tb927_10_v5.1	607784	609154	NA_peak_2531_G_Tb927.10.2370	608382	609181	Tb927.10.2370	+	772	FALSE	18	22	0	0	0	0	6	8	5	7	0	0	0.4652088184521418	0.5249827422183763	decreased	-0.465125	1.6944776578101393	no
1230	Tb927_10_v5.1	611918	613979	NA_peak_2532_G_Tb927.10.2380	612169	612598	Tb927.10.2380	+	429	FALSE	15	15	16	15	18	13	17	11	0	0	19	11	0.1411161381713362	0.186458	increased	1.4134945298299242	3.3170436145436266	yes
1231	Tb927_10_v5.1	615416	616606	NA_peak_2533_G_Tb927.10.2390	614848	616568	Tb927.10.2390	+	1152	FALSE	0	0	0	0	0	0	0	0	0	0	0	0	1	1	decreased	0	0	no
1232	Tb927_10_v5.1	650106	651981	NA_peak_2535_G_Tb927.10.2490	650047	650718	Tb927.10.2490	+	612	FALSE	24	11	28	19	20	16	1	0	0	0	1	0	0.027281171477617994	0.0518121	increased	3.9814180074233194	2.3240423370449927	yes
1233	Tb927_10_v5.1	653376	655244	NA_peak_2536_G_Tb927.10.2500	652684	653498	Tb927.10.2500	+	122	FALSE	1	0	2	0	2	0	1	0	5	0	2	0	0.3173105078629141	0.3670439188092469	decreased	-0.166667	0.7783208335737186	yes
1234	Tb927_10_v5.1	659478	661416	NA_peak_2538_G_Tb927.10.2530	658783	660392	Tb927.10.2530	+	914	FALSE	12	4	13	5	11	4	2	2	5	3	2	1	0.027281171477617994	0.0518121	increased	1.330287638088518	2.3884521528583638	yes
1235	Tb927_10_v5.1	661429	662932	NA_peak_2539_G_Tb927.10.2540	661493	661562	Tb927.10.2540	+	69	FALSE	13	13	5	8	3	8	0	0	0	0	0	0	0.0268567	0.0518121	increased	3.089920391286832	1.5449601956434158	yes
1236	Tb927_10_v5.1	669325	670561	NA_peak_2540_G_Tb927.10.2580	669679	669762	Tb927.10.2580	+	83	FALSE	1	1	1	1	1	1	0	0	0	0	0	0	0.014305878435429647	0.0518121	increased	1	0.5	yes
1237	Tb927_10_v5.1	684015	685366	NA_peak_2541_G_Tb927.10.2640	683602	684181	Tb927.10.2640	+	166	FALSE	97	60	103	62	90	56	0	0	0	0	0	0	0.027707849358079864	0.0518121	increased	6.26064	3.130320956473545	yes
1238	Tb927_10_v5.1	687732	688467	NA_peak_2542_G_Tb927.10.2650	688003	688915	Tb927.10.2650	+	464	FALSE	6	0	5	0	3	0	0	0	0	0	0	0	0.10880943004054568	0.14697223640132162	increased	1.23205	0.616026	no
1239	Tb927_10_v5.1	688470	689378	NA_peak_2542.2_G_Tb927.10.2650	688003	688915	Tb927.10.2650	+	445	FALSE	3	9	5	12	7	8	0	0	0	0	0	0	0.027707849358079864	0.0518121	increased	2.9628758858653206	1.4814379429326603	yes
1240	Tb927_10_v5.1	700527	701600	NA_peak_2544_G_Tb927.10.2720	700732	700846	Tb927.10.2720	+	114	FALSE	24	24	1	0	8	6	20	18	0	0	6	6	0.0678892	0.10441588715278136	increased	0.335006	2.5433289236155763	yes
1241	Tb927_10_v5.1	702701	704101	NA_peak_2544.2_G_Tb927.10.2730	702082	703431	Tb927.10.2730	+	730	FALSE	9	4	7	6	6	4	0	0	0	0	0	0	0.0268567	0.0518121	increased	2.7634156881295486	1.3817078440647743	yes
1242	Tb927_10_v5.1	708706	710400	NA_peak_2546_G_Tb927.10.2770	709840	710794	Tb927.10.2770	+	560	FALSE	0	0	0	0	0	0	1	0	2	0	1	0	0.10247043485974937	0.14549752308908084	decreased	-0.597494	0.29874687506009634	no
1243	Tb927_10_v5.1	728355	729381	NA_peak_2547_G_Tb927.10.2850	728120	729005	Tb927.10.2850	+	650	FALSE	0	1	0	0	0	1	2	2	0	1	2	2	0.0384339	0.0703113	decreased	-0.889975	0.7783208335737186	yes
1244	Tb927_10_v5.1	735927	737133	NA_peak_2548_G_Tb927.10.2870	735264	736043	Tb927.10.2870	+	116	FALSE	1	1	0	0	1	0	0	0	0	0	0	0	0.0832645	0.12489677499532564	increased	0.5	0.25	yes
1245	Tb927_10_v5.1	747188	748210	NA_peak_2551_G_Tb927.10.2890	747599	748118	Tb927.10.2890	+	519	FALSE	10	2	10	0	13	4	0	0	0	0	0	0	0.0421682	0.0720497	increased	2.438851459156786	1.219425729578393	no
1246	Tb927_10_v5.1	755039	756636	NA_peak_2552_G_Tb927.10.2910	755130	756229	Tb927.10.2910	+	1099	FALSE	5	4	4	2	3	1	0	0	0	0	2	0	0.0268567	0.0518121	increased	1.7048031150826466	1.1165619743281827	yes
1247	Tb927_10_v5.1	759690	760622	NA_peak_2553_G_Tb927.10.2920	759690	760236	Tb927.10.2920	+	546	FALSE	32	25	7	8	6	4	7	9	7	7	0	0	0.0431144	0.0721424	increased	1.4536856268332436	2.780497495897849	yes
1248	Tb927_10_v5.1	776318	777152	NA_peak_2554_G_Tb927.10.2970	776472	776911	Tb927.10.2970	+	439	FALSE	0	4	0	0	0	0	7	10	3	10	3	8	0.027281171477617994	0.0518121	decreased	-2.46114	1.6175596944670223	no
1249	Tb927_10_v5.1	796422	798194	NA_peak_2555_G_Tb927.10.3040	796245	796750	Tb927.10.3040	+	328	FALSE	0	0	0	0	0	0	0	0	0	0	0	0	1	1	decreased	0	0	no
1250	Tb927_10_v5.1	796422	798194	NA_peak_2555_G_Tb927.10.3050	796735	797965	Tb927.10.3050	-	1230	FALSE	0	0	0	0	0	0	0	0	0	0	0	0	1	1	decreased	0	0	no
1251	Tb927_10_v5.1	826658	828580	NA_peak_2558_G_Tb927.10.3180	827920	828409	Tb927.10.3180	+	489	FALSE	4	4	7	8	1	1	10	12	13	14	17	15	0.026014479622894226	0.0518121	decreased	-1.70504	2.9881519205919886	no
1252	Tb927_10_v5.1	830339	832005	NA_peak_2559_G_Tb927.10.3200	830197	830435	Tb927.10.3200	+	96	FALSE	21	14	24	18	27	24	0	0	0	0	0	0	0.027281171477617994	0.0518121	increased	4.451552838216076	2.2257764191080374	yes
1253	Tb927_10_v5.1	839028	839916	NA_peak_2560_G_Tb927.10.3230	838771	839030	Tb927.10.3230	+	2	FALSE	130	125	91	94	95	83	6	7	0	0	9	8	0.027707849358079864	0.0518121	increased	4.63037	4.365050702609377	yes
1254	Tb927_10_v5.1	844800	845608	NA_peak_2561_G_Tb927.10.3260	843595	846133	Tb927.10.3260	+	808	TRUE	11	3	11	5	12	5	0	0	0	0	0	0	0.0268567	0.0518121	increased	3.0067149535042863	1.5033574767521432	no
1255	Tb927_10_v5.1	851627	852297	NA_peak_2563_G_Tb927.10.3300	851042	851748	Tb927.10.3300	+	121	FALSE	0	0	0	0	0	0	0	4	0	4	0	4	0.0832645	0.12489677499532564	decreased	-1.16096	0.5804820237218405	yes
1256	Tb927_10_v5.1	854776	856468	NA_peak_2564_G_Tb927.10.3310	854937	855606	Tb927.10.3310	+	669	FALSE	6	4	3	4	1	0	1	1	0	1	0	0	0.039359508888249725	0.0708033	increased	1.2418685186387215	1.1209342593193607	yes
1257	Tb927_10_v5.1	870681	872434	NA_peak_2565_G_Tb927.10.3360	871628	872882	Tb927.10.3360	+	806	FALSE	4	0	7	2	12	1	2	2	2	2	3	2	0.2785170238295782	0.3397872679152805	increased	0.2804196350239716	1.794345234779616	no
1258	Tb927_10_v5.1	878120	878905	NA_peak_2566_G_Tb927.10.3390	878198	878687	Tb927.10.3390	+	489	FALSE	0	0	0	0	0	0	0	0	0	0	0	0	1	1	decreased	0	0	yes
1259	Tb927_10_v5.1	883696	885520	NA_peak_2568_G_Tb927.10.3420	884569	887937	Tb927.10.3420	+	951	FALSE	3	0	7	0	8	1	0	1	0	0	0	0	0.10405923452892793	0.14697223640132162	increased	1.361654166907052	0.8474937501201927	no
1260	Tb927_10_v5.1	893132	894144	NA_peak_2569_G_Tb927.10.3470	893662	893981	Tb927.10.3470	+	319	FALSE	1	0	0	0	0	0	2	1	1	0	2	0	0.0587817	0.0953177	decreased	-0.694988	0.5141604167868593	no
1261	Tb927_10_v5.1	902876	904312	NA_peak_2571_G_Tb927.10.3500	902341	903111	Tb927.10.3500	+	235	FALSE	9	11	12	14	9	11	0	0	0	0	0	0	0.0268567	0.0518121	increased	3.5701852508277745	1.7850926254138872	yes
1262	Tb927_10_v5.1	916267	917224	NA_peak_2573_G_Tb927.10.3540	916014	916957	Tb927.10.3540	+	690	FALSE	19	46	39	79	37	83	0	0	0	0	0	0	0.027707849358079864	0.0518121	increased	5.5267696787603455	2.7633848393801728	yes
1263	Tb927_10_v5.1	923173	924642	NA_peak_2574_G_Tb927.10.3560	923142	924381	Tb927.10.3560	+	1208	FALSE	1	0	1	0	0	0	0	0	0	0	0	0	0.15729920705028502	0.20192973603479067	increased	0.3333333333333333	0.16666666666666666	yes
1264	Tb927_10_v5.1	933140	934453	NA_peak_2576_G_Tb927.10.3600	933079	934853	Tb927.10.3600	+	1313	TRUE	1	1	4	0	4	2	1	0	0	0	0	0	0.0655997	0.10285056741313932	increased	1.2048031150826466	0.769068	no
1265	Tb927_10_v5.1	942586	944965	NA_peak_2577_G_Tb927.10.3650	944906	946358	Tb927.10.3650	-	59	FALSE	9	0	2	0	3	0	0	0	0	0	0	0	0.10880943004054568	0.14697223640132162	increased	1.1511484326014196	0.5755742163007098	yes
1266	Tb927_10_v5.1	944290	944990	NA_peak_2578_G_Tb927.10.3650	944906	946358	Tb927.10.3650	-	84	FALSE	1	24	1	22	0	12	0	0	0	0	0	0	0.0421682	0.0720497	increased	2.477976310662138	1.238988155331069	yes
1267	Tb927_10_v5.1	951488	952470	NA_peak_2579_G_Tb927.10.3660	951647	952855	Tb927.10.3660	-	823	FALSE	1	0	0	0	3	0	0	0	0	0	0	0	0.17971249487899976	0.2230319389770707	increased	0.5	0.25	no
1268	Tb927_10_v5.1	970520	972029	NA_peak_2580_G_Tb927.10.3740	971618	971728	Tb927.10.3740	-	110	FALSE	33	35	33	32	25	20	1	3	1	1	1	0	0.026014479622894226	0.0518121	increased	3.9136669907035495	2.9568334953517748	yes
1269	Tb927_10_v5.1	976952	978071	NA_peak_2581_G_Tb927.10.3770	978068	978431	Tb927.10.3770	-	3	FALSE	9	8	3	6	1	3	0	0	0	0	0	0	0.027281171477617994	0.0518121	increased	2.3832013363978795	1.1916006681989395	yes
1270	Tb927_10_v5.1	996574	998413	NA_peak_2582_G_Tb927.10.3800	998124	998398	Tb927.10.3800	-	274	FALSE	7	10	6	8	3	5	0	0	0	0	2	3	0.027707849358079864	0.0518121	increased	2.2394519236895363	1.7172197119649606	yes
1271	Tb927_10_v5.1	1030219	1031967	NA_peak_2583_G_Tb927.10.3900	1030702	1032901	Tb927.10.3900	-	1265	FALSE	72	94	74	84	60	70	7	8	2	0	1	1	0.027707849358079864	0.0518121	increased	4.620581124791442	3.936105146089632	yes
1272	Tb927_10_v5.1	1035960	1036834	NA_peak_2585_G_Tb927.10.3910	1036133	1037102	Tb927.10.3910	-	701	FALSE	0	0	0	0	1	0	1	0	1	0	0	0	0.5637028616507731	0.6317247427622117	decreased	-0.166667	0.25	no
1273	Tb927_10_v5.1	1053560	1056329	NA_peak_2586_G_Tb927.10.3990	1053561	1056281	Tb927.10.3990	-	2720	FALSE	2	2	5	1	11	11	0	0	0	0	0	0	0.0268567	0.0518121	increased	2.320802083934297	1.1604010419671484	yes
1274	Tb927_10_v5.1	1074003	1074442	NA_peak_2588_G_Tb927.10.4080	1074349	1074588	Tb927.10.4080	-	93	FALSE	35	58	23	39	29	42	26	0	32	0	39	12	0.2071604489114608	0.25562519474707274	increased	2.078494093695486	4.176188619272805	yes
1275	Tb927_10_v5.1	1088279	1089175	NA_peak_2590_G_Tb927.10.4160	1088290	1088790	Tb927.10.4160	-	500	FALSE	0	0	0	0	0	0	0	0	0	0	0	0	1	1	decreased	0	0	no
1276	Tb927_10_v5.1	1106997	1108485	NA_peak_2592_G_Tb927.10.4200	1107970	1108109	Tb927.10.4200	+	139	FALSE	32	25	16	10	5	5	12	10	13	9	4	3	0.027281171477617994	0.0518121	increased	0.6417618083697958	3.4227279789533505	yes
1277	Tb927_10_v5.1	1113068	1114021	NA_peak_2593_G_Tb927.10.4250	1113249	1113344	Tb927.10.4250	+	95	FALSE	1	0	2	0	0	0	0	0	0	0	0	0	0.17971249487899976	0.2230319389770707	increased	0.430827	0.215414	yes
1278	Tb927_10_v5.1	1114886	1116736	NA_peak_2594_G_Tb927.10.4260	1114926	1115239	Tb927.10.4260	+	313	FALSE	34	27	12	9	8	7	1	1	1	0	3	2	0.027281171477617994	0.0518121	increased	2.7573280421253634	2.4761577711828746	yes
1279	Tb927_10_v5.1	1138188	1139317	NA_peak_2597_G_Tb927.10.4430	1138643	1141342	Tb927.10.4430	-	674	FALSE	0	0	0	0	0	0	0	0	0	0	1	0	0.3173105078629141	0.3670439188092469	decreased	-0.166667	0.0833333	yes
1280	Tb927_10_v5.1	1140501	1141905	NA_peak_2598_G_Tb927.10.4430	1138643	1141342	Tb927.10.4430	-	841	FALSE	5	4	2	1	2	1	0	0	0	0	0	0	0.0268567	0.0518121	increased	1.6794692661751385	0.8397346330875691	no
1281	Tb927_10_v5.1	1161925	1162733	NA_peak_2600_G_Tb927.10.4540	1162306	1162415	Tb927.10.4540	-	109	FALSE	0	0	0	1	0	0	0	0	0	1	0	1	0.3173105078629141	0.3670439188092469	decreased	-0.166667	0.25	yes
1282	Tb927_10_v5.1	1166495	1167224	NA_peak_2601_G_Tb927.10.4570	1166757	1167166	Tb927.10.4570	-	409	FALSE	3	0	6	0	3	0	0	0	0	0	0	0	0.10247043485974937	0.14549752308908084	increased	1.1345591536762674	0.5672795768381337	yes
1283	Tb927_10_v5.1	1170111	1172569	NA_peak_2602_G_Tb927.10.4600	1172235	1173074	Tb927.10.4600	-	334	FALSE	56	79	69	94	56	69	0	0	0	0	0	2	0.027281171477617994	0.0518121	increased	5.8718612107860935	3.200091022179908	yes
1284	Tb927_10_v5.1	1175138	1177667	NA_peak_2603_G_Tb927.10.4640	1177582	1177801	Tb927.10.4640	-	85	FALSE	10	11	6	12	7	7	5	4	0	2	1	4	0.027281171477617994	0.0518121	increased	1.6230679280566858	2.4471641625645155	yes
1285	Tb927_10_v5.1	1185608	1188094	NA_peak_2604_G_Tb927.10.4710	1187235	1187594	Tb927.10.4710	-	359	FALSE	22	25	14	17	9	10	2	2	0	0	0	0	0.027707849358079864	0.0518121	increased	3.4853753305552133	2.2710084988513253	yes
1286	Tb927_10_v5.1	1196132	1197232	NA_peak_2605_G_Tb927.10.4760	1196528	1196763	Tb927.10.4760	-	235	FALSE	1	3	1	2	0	2	0	0	0	0	0	0	0.0412268	0.0720497	increased	1.1949875002403854	0.5974937501201927	yes
1287	Tb927_10_v5.1	1201760	1202703	NA_peak_2606_G_Tb927.10.4790	1202465	1202549	Tb927.10.4790	-	84	FALSE	3	2	1	2	1	0	0	0	0	0	0	0	0.0412268	0.0720497	increased	1.1949875002403854	0.5974937501201927	yes
1288	Tb927_10_v5.1	1210916	1211759	NA_peak_2607_G_Tb927.10.4850	1211647	1211835	Tb927.10.4850	-	112	FALSE	0	0	0	0	0	0	0	0	0	0	0	0	1	1	decreased	0	0	yes
1289	Tb927_10_v5.1	1253475	1256951	NA_peak_2608_G_Tb927.10.5080	1253784	1254218	Tb927.10.5080	+	434	FALSE	6	8	5	10	5	10	0	0	0	1	1	2	0.027281171477617994	0.0518121	increased	2.4135176102492784	1.8042525552448316	yes
1290	Tb927_10_v5.1	1267128	1269896	NA_peak_2609_G_Tb927.10.5150	1267828	1274271	Tb927.10.5150	+	2068	FALSE	6	5	12	11	14	12	0	1	1	1	3	2	0.0268567	0.0518121	increased	2.2833479091115767	2.2391677046759813	no
1291	Tb927_10_v5.1	1272782	1274100	NA_peak_2610_G_Tb927.10.5150	1267828	1274271	Tb927.10.5150	+	1318	TRUE	0	0	0	0	0	0	0	0	0	0	0	0	1	1	decreased	0	0	no
1292	Tb927_10_v5.1	1302932	1304820	NA_peak_2613_G_Tb927.10.5240	1302361	1303895	Tb927.10.5240	+	963	FALSE	45	24	65	35	62	34	0	0	0	0	0	0	0.027707849358079864	0.0518121	increased	5.4147167011795645	2.7073583505897822	yes
1293	Tb927_10_v5.1	1313213	1313910	NA_peak_2616_G_Tb927.10.5250	1307435	1313738	Tb927.10.5250	+	525	FALSE	40	37	42	52	58	58	0	0	0	0	0	0	0.027281171477617994	0.0518121	increased	5.587491804341775	2.793745902170888	yes
1294	Tb927_10_v5.1	1329052	1330355	NA_peak_2617_G_Tb927.10.5310	1328304	1330048	Tb927.10.5310	+	996	FALSE	3	2	1	0	1	0	1	0	3	1	1	0	0.7054569861112734	0.7758028385506978	increased	0.0974938	0.8820802083934297	yes
1295	Tb927_10_v5.1	1347936	1350737	NA_peak_2618_G_Tb927.10.5360	1348864	1348925	Tb927.10.5360	+	61	FALSE	6	6	3	2	0	1	0	0	0	0	0	0	0.0421682	0.0720497	increased	1.6999453908060609	0.8499726954030304	yes
1296	Tb927_10_v5.1	1354517	1355579	NA_peak_2619_G_Tb927.10.5380	1354465	1355119	Tb927.10.5380	+	602	FALSE	0	0	0	1	0	0	0	0	0	0	0	0	0.3173105078629141	0.3670439188092469	increased	0.16666666666666666	0.0833333	yes
1297	Tb927_10_v5.1	1373980	1375041	NA_peak_2621_G_Tb927.10.5450	1373725	1374441	Tb927.10.5450	+	461	FALSE	2	4	4	1	2	2	0	0	0	0	0	0	0.025596805385948558	0.0518121	increased	1.7331239486563652	0.8665619743281826	yes
1298	Tb927_10_v5.1	1384352	1386015	NA_peak_2623_G_Tb927.10.5510	1383906	1385233	Tb927.10.5510	+	881	FALSE	128	78	202	118	163	92	0	0	0	0	0	0	0.027707849358079864	0.0518121	increased	6.961978749969933	3.4809893749849663	yes
1299	Tb927_10_v5.1	1386488	1388206	NA_peak_2624_G_Tb927.10.5520	1386720	1387266	Tb927.10.5520	+	546	FALSE	2	0	1	0	0	0	3	1	1	1	2	2	0.0384339	0.0703113	decreased	-0.930827	0.896241	yes
1300	Tb927_10_v5.1	1405646	1406347	NA_peak_2626_G_Tb927.10.5620	1405378	1405825	Tb927.10.5620	+	179	FALSE	3	0	9	1	14	1	0	0	0	0	0	0	0.0421682	0.0720497	increased	1.8714697817493136	0.9357348908746568	yes
1301	Tb927_10_v5.1	1406350	1408182	NA_peak_2626.2_G_Tb927.10.5630	1406802	1407014	Tb927.10.5630	+	212	FALSE	14	16	6	17	3	27	6	2	2	2	4	1	0.046399461870904594	0.0764528	increased	1.815802960551324	2.7219299001270683	yes
1302	Tb927_10_v5.1	1434091	1435378	NA_peak_2629_G_Tb927.10.5780	1433610	1434639	Tb927.10.5780	-	548	FALSE	0	0	0	0	0	0	0	0	0	0	0	0	1	1	decreased	0	0	no
1303	Tb927_10_v5.1	1438298	1440144	NA_peak_2630_G_Tb927.10.5810	1439970	1441553	Tb927.10.5810	-	174	FALSE	15	16	20	37	25	34	0	0	0	0	0	0	0.027707849358079864	0.0518121	increased	4.592905085426457	2.2964525427132285	yes
1304	Tb927_10_v5.1	1440352	1441516	NA_peak_2631_G_Tb927.10.5810	1439970	1441553	Tb927.10.5810	-	1164	TRUE	11	13	27	29	22	32	0	0	0	0	0	0	0.027707849358079864	0.0518121	increased	4.445753169310058	2.222876584655029	no
1305	Tb927_10_v5.1	1446570	1447130	NA_peak_2632_G_Tb927.10.5830	1446606	1446782	Tb927.10.5830	-	176	FALSE	0	32	0	31	0	12	1	3	1	8	2	0	0.34411849613531204	0.39546122024786295	increased	0.8316577225560129	1.8749767783052511	no
1306	Tb927_10_v5.1	1450601	1452198	NA_peak_2633_G_Tb927.10.5850	1450118	1450932	Tb927.10.5850	-	331	FALSE	0	3	0	3	0	1	3	1	1	1	2	1	0.6802795473344503	0.7536658683653927	decreased	-0.430827	1.0487468750600963	no
1307	Tb927_10_v5.1	1468133	1469731	NA_peak_2634_G_Tb927.10.5870	1466817	1468543	Tb927.10.5870	-	410	FALSE	8	11	11	21	8	6	4	6	3	4	16	18	0.6741416549927048	0.7481469138598286	increased	0.498327	3.2135969176290082	no
1308	Tb927_10_v5.1	1500506	1501954	NA_peak_2635_G_Tb927.10.5980	1500698	1501679	Tb927.10.5980	-	981	FALSE	0	2	0	2	0	1	0	1	0	0	0	0	0.10247043485974937	0.14549752308908084	increased	0.5283208335737187	0.430827	yes
1309	Tb927_10_v5.1	1518288	1521624	NA_peak_2636_G_Tb927.10.6050	1519147	1521438	Tb927.10.6050	-	2291	FALSE	12	13	25	25	32	36	0	0	0	0	0	0	0.027281171477617994	0.0518121	increased	4.527086926911379	2.2635434634556897	yes
1310	Tb927_10_v5.1	1527837	1529443	NA_peak_2638_G_Tb927.10.6060	1529166	1530825	Tb927.10.6060	-	277	FALSE	2	6	2	2	1	2	0	0	0	0	0	0	0.023544102412552784	0.0518121	increased	1.6912008208237046	0.8456004104118523	no
1311	Tb927_10_v5.1	1534406	1535184	NA_peak_2639_G_Tb927.10.6090	1534783	1535042	Tb927.10.6090	-	259	FALSE	4	5	0	0	0	0	0	0	0	0	0	0	0.17971249487899976	0.2230319389770707	increased	0.8178150992680863	0.4089075496340431	yes
1312	Tb927_10_v5.1	1565827	1567095	NA_peak_2640_G_Tb927.10.6180	1566999	1567993	Tb927.10.6180	-	96	FALSE	4	8	6	9	9	9	0	0	0	0	0	0	0.026014479622894226	0.0518121	increased	3.0441653838415608	1.5220826919207804	yes
1313	Tb927_10_v5.1	1615864	1616551	NA_peak_2642_G_Tb927.10.6395	1615922	1617031	Tb927.10.6395	-	629	FALSE	0	3	0	1	0	1	0	1	0	0	0	1	0.17971249487899976	0.2230319389770707	increased	0.3333333333333333	0.5	no
1314	Tb927_10_v5.1	1617200	1617737	NA_peak_2643_G_Tb927.10.6400	1617280	1617511	Tb927.10.6400	-	231	FALSE	0	22	0	31	0	37	0	0	0	0	0	0	0.10880943004054568	0.14697223640132162	increased	2.4619149115834333	1.2309574557917164	no
1315	Tb927_10_v5.1	1649300	1651247	NA_peak_2646_G_Tb927.10.6510	1649503	1649733	Tb927.10.6510	+	230	FALSE	23	52	38	80	33	76	0	0	0	0	9	1	0.027707849358079864	0.0518121	increased	4.828409410681517	3.1345260544886524	yes
1316	Tb927_10_v5.1	1662910	1663940	NA_peak_2647_G_Tb927.10.6570	1662826	1664389	Tb927.10.6570	+	1030	TRUE	38	59	25	46	18	40	8	17	5	13	0	1	0.027707849358079864	0.0518121	increased	2.720105579447964	3.815414027334546	no
1317	Tb927_10_v5.1	1664145	1665238	NA_peak_2648_G_Tb927.10.6570	1662826	1664389	Tb927.10.6570	+	244	FALSE	25	32	39	40	22	26	8	12	4	8	1	2	0.027707849358079864	0.0518121	increased	2.459263846431873	3.7208286426549764	yes
1318	Tb927_10_v5.1	1667314	1668785	NA_peak_2649_G_Tb927.10.6580	1666701	1668561	Tb927.10.6580	+	1247	FALSE	3	1	2	1	1	0	2	2	3	1	1	4	0.25683925795785656	0.3141304345911781	decreased	-0.484482	1.339734633087569	yes
1319	Tb927_10_v5.1	1685729	1686574	NA_peak_2650_G_Tb927.10.6670	1685809	1686103	Tb927.10.6670	+	294	FALSE	46	28	57	43	68	46	0	0	0	0	0	0	0.027281171477617994	0.0518121	increased	5.565515961504314	2.782757980752157	yes
1320	Tb927_10_v5.1	1690224	1691255	NA_peak_2651_G_Tb927.10.6690	1690377	1690726	Tb927.10.6690	+	349	FALSE	10	10	2	4	0	0	0	0	0	0	0	0	0.0655997	0.10285056741313932	increased	1.8042923054805189	0.9021461527402592	yes
1321	Tb927_10_v5.1	1706277	1707816	NA_peak_2652_G_Tb927.10.6770	1706128	1706833	Tb927.10.6770	+	556	FALSE	29	14	15	6	12	6	5	2	0	0	0	0	0.0268567	0.0518121	increased	2.993167625338504	2.191571312909637	yes
1322	Tb927_10_v5.1	1715852	1717900	NA_peak_2653_G_Tb927.10.6800	1716211	1716631	Tb927.10.6800	+	420	FALSE	6	9	4	9	5	11	2	1	3	2	0	1	0.027707849358079864	0.0518121	increased	1.7955232011199485	2.09275	yes
1323	Tb927_10_v5.1	1717903	1718762	NA_peak_2654_G_Tb927.10.6810	1717956	1718668	Tb927.10.6810	+	712	FALSE	32	19	23	17	5	4	18	15	15	15	12	9	0.4630710150145879	0.5234833081789839	decreased	-0.0403658	3.8582	no
1324	Tb927_10_v5.1	1723105	1724059	NA_peak_2655_G_Tb927.10.6840	1723175	1723853	Tb927.10.6840	+	678	FALSE	119	71	97	68	68	41	5	6	0	0	8	9	0.027707849358079864	0.0518121	increased	4.2361202097321184	4.098755191384131	no
1325	Tb927_10_v5.1	1731236	1732440	NA_peak_2656_G_Tb927.10.6880	1731116	1731590	Tb927.10.6880	+	354	FALSE	2	2	4	2	5	3	0	0	0	0	0	0	0.026014479622894226	0.0518121	increased	1.9436296829619977	0.9718148414809988	yes
1326	Tb927_10_v5.1	1733987	1734774	NA_peak_2658_G_Tb927.10.6890	1733587	1734391	Tb927.10.6890	+	404	FALSE	12	20	8	20	6	13	0	0	0	0	0	0	0.027281171477617994	0.0518121	increased	3.7116182348760227	1.855809117438012	yes
1327	Tb927_10_v5.1	1737201	1738016	NA_peak_2659_G_Tb927.10.6900	1736612	1738131	Tb927.10.6900	+	815	TRUE	0	1	0	1	0	1	0	1	0	0	0	1	0.3173105078629141	0.3670439188092469	increased	0.16666666666666669	0.4166666666666666	no
1328	Tb927_10_v5.1	1742837	1743890	NA_peak_2660_G_Tb927.10.6920	1741923	1742925	Tb927.10.6920	+	88	FALSE	2	1	0	1	1	0	0	0	0	0	0	0	0.0587817	0.0953177	increased	0.7641604167868593	0.3820802083934297	yes
1329	Tb927_10_v5.1	1763579	1764616	NA_peak_2665_G_Tb927.10.6990	1763004	1764128	Tb927.10.6990	+	549	FALSE	215	156	207	162	160	132	23	18	0	0	1	0	0.027707849358079864	0.0518121	increased	5.775330903813052	4.5264804542673165	yes
1330	Tb927_10_v5.1	1767749	1768416	NA_peak_2666_G_Tb927.10.7010	1767758	1767892	Tb927.10.7010	+	134	FALSE	18	0	7	0	7	0	1	0	1	0	2	0	0.10880943004054568	0.14697223640132162	increased	1.1104941687870715	1.1527408345137284	yes
1331	Tb927_10_v5.1	1770557	1771546	NA_peak_2668_G_Tb927.10.7030	1771316	1771917	Tb927.10.7030	+	230	FALSE	0	0	0	0	0	0	0	0	0	1	0	0	0.3173105078629141	0.3670439188092469	decreased	-0.166667	0.0833333	no
1332	Tb927_10_v5.1	1775283	1776562	NA_peak_2669_G_Tb927.10.7050	1776341	1776485	Tb927.10.7050	+	144	FALSE	1	2	1	1	0	0	0	0	0	0	0	0	0.0587817	0.0953177	increased	0.7641604167868593	0.3820802083934297	no
1333	Tb927_10_v5.1	1785319	1787347	NA_peak_2670_G_Tb927.10.7090	1784496	1787875	Tb927.10.7090	+	2028	TRUE	3	2	4	2	3	1	0	0	0	0	0	0	0.0268567	0.0518121	increased	1.7486421827216123	0.8743210913608062	no
1334	Tb927_10_v5.1	1792576	1793717	NA_peak_2671_G_Tb927.10.7110	1792273	1793440	Tb927.10.7110	+	864	FALSE	9	2	4	1	2	0	0	0	0	0	0	0	0.0421682	0.0720497	increased	1.6356301985361723	0.8178150992680863	yes
1335	Tb927_10_v5.1	1794818	1795614	NA_peak_2672_G_Tb927.10.7120	1794853	1795272	Tb927.10.7120	+	419	FALSE	5	5	8	5	5	4	0	0	0	0	0	0	0.023544102412552784	0.0518121	increased	2.638617183202383	1.3193085916011915	yes
1336	Tb927_10_v5.1	1804378	1805278	NA_peak_2673_G_Tb927.10.7180	1804973	1805431	Tb927.10.7180	-	305	FALSE	18	23	13	15	0	0	1	1	1	0	0	0	0.0678892	0.10441588715278136	increased	2.2733741560370566	1.6366870780185288	yes
1337	Tb927_10_v5.1	1809260	1809770	NA_peak_2674_G_Tb927.10.7190	1809054	1809412	Tb927.10.7190	-	152	FALSE	19	14	9	8	0	0	5	0	3	0	4	0	0.0782482	0.11940230335427593	increased	1.3022968652028395	1.8022968652028395	no
1338	Tb927_10_v5.1	1826310	1828240	NA_peak_2676_G_Tb927.10.7240	1826537	1826949	Tb927.10.7240	-	412	FALSE	0	3	0	2	0	0	1	4	1	2	1	3	0.0338949	0.0627766	decreased	-0.886988	1.0409877580274731	yes
1339	Tb927_10_v5.1	1841837	1844091	NA_peak_2677_G_Tb927.10.7300	1841774	1844022	Tb927.10.7300	-	2185	FALSE	15	39	33	58	30	69	0	0	0	0	0	2	0.027707849358079864	0.0518121	increased	4.965091802018372	2.7467063177960456	no
1340	Tb927_10_v5.1	1850068	1852419	NA_peak_2678_G_Tb927.10.7350	1851903	1852142	Tb927.10.7350	-	239	FALSE	72	91	107	125	102	123	1	2	0	0	1	3	0.027707849358079864	0.0518121	increased	5.7502147129082255	3.80593	yes
1341	Tb927_10_v5.1	1857642	1859155	NA_peak_2679_G_Tb927.10.7360	1858115	1858464	Tb927.10.7360	-	349	FALSE	1	1	1	2	1	1	2	2	2	1	3	5	0.084469	0.12650801821262486	decreased	-0.625815	1.4104010419671482	no
1342	Tb927_10_v5.1	1873945	1875480	NA_peak_2682_G_Tb927.10.7440	1875385	1875498	Tb927.10.7440	-	95	FALSE	2	1	0	0	0	0	1	0	0	0	0	0	0.15729920705028502	0.20192973603479067	increased	0.2641604167868593	0.29874687506009634	yes
1343	Tb927_10_v5.1	1891671	1892630	NA_peak_2683_G_Tb927.10.7520	1892248	1892336	Tb927.10.7520	-	88	FALSE	51	65	46	58	49	52	0	2	0	0	0	0	0.027707849358079864	0.0518121	increased	5.4948133136926325	3.011567073633176	yes
1344	Tb927_10_v5.1	1902041	1903241	NA_peak_2684_G_Tb927.10.7570	1902764	1903487	Tb927.10.7570	-	477	FALSE	0	0	0	0	1	1	0	0	0	0	0	0	0.15729920705028502	0.20192973603479067	increased	0.3333333333333333	0.16666666666666666	yes
1345	Tb927_10_v5.1	1946906	1948308	NA_peak_2688_G_Tb927.10.7750	1948244	1948298	Tb927.10.7750	-	54	FALSE	39	46	28	35	14	22	6	0	0	0	0	0	0.027707849358079864	0.0518121	increased	4.421253428790469	2.678519201404835	yes
1346	Tb927_10_v5.1	1961019	1962183	NA_peak_2689_G_Tb927.10.7840	1961862	1961935	Tb927.10.7840	-	73	FALSE	76	143	64	161	34	106	0	7	0	0	0	0	0.027707849358079864	0.0518121	increased	5.944946560232734	3.472473280116367	yes
1347	Tb927_10_v5.1	1964384	1965823	NA_peak_2690_G_Tb927.10.7860	1964256	1965814	Tb927.10.7860	-	1430	FALSE	12	2	10	2	7	2	0	0	0	0	0	0	0.026014479622894226	0.0518121	increased	2.485793139823643	1.2428965699118215	no
1348	Tb927_10_v5.1	1965409	1965783	NA_peak_2691_G_Tb927.10.7860	1964256	1965814	Tb927.10.7860	-	374	TRUE	0	0	0	0	0	0	0	0	0	0	0	0	1	1	decreased	0	0	no
1349	Tb927_10_v5.1	1966408	1968328	NA_peak_2692_G_Tb927.10.7880	1968007	1968303	Tb927.10.7880	-	296	FALSE	19	10	19	13	14	10	2	2	1	0	0	1	0.027707849358079864	0.0518121	increased	3.0178399905455215	2.3705741621798126	yes
1350	Tb927_10_v5.1	1970854	1973043	NA_peak_2693_G_Tb927.10.7890	1970478	1972999	Tb927.10.7890	-	2145	FALSE	0	5	0	3	0	1	0	4	0	3	0	2	1	1	decreased	-0.0536547	0.9576544246941396	no
1351	Tb927_10_v5.1	1979543	1981373	NA_peak_2694_G_Tb927.10.7930	1980443	1981283	Tb927.10.7930	-	840	FALSE	54	71	55	74	27	29	17	19	7	9	2	3	0.027707849358079864	0.0518121	increased	2.550493358874731	4.341703961427065	yes
1352	Tb927_10_v5.1	1991433	1992343	NA_peak_2696_G_Tb927.10.8000	1991828	1991924	Tb927.10.8000	-	96	FALSE	19	22	15	15	17	18	0	0	0	0	0	0	0.027281171477617994	0.0518121	increased	4.210557094305046	2.105278547152523	no
1353	Tb927_10_v5.1	2000569	2002359	NA_peak_2697_G_Tb927.10.8040	2002023	2002231	Tb927.10.8040	-	208	FALSE	9	32	6	23	5	17	0	1	0	1	0	3	0.027707849358079864	0.0518121	increased	3.0855878565313413	2.2094605949323367	yes
1354	Tb927_10_v5.1	2003862	2005142	NA_peak_2698_G_Tb927.10.8050	2004711	2007942	Tb927.10.8050	-	431	FALSE	51	69	96	126	93	106	0	0	0	0	0	0	0.027707849358079864	0.0518121	increased	6.452396017020688	3.2261980085103454	yes
1355	Tb927_10_v5.1	2007710	2008256	NA_peak_2699_G_Tb927.10.8050	2004711	2007942	Tb927.10.8050	-	232	FALSE	0	0	0	0	0	0	0	2	0	1	0	1	0.10247043485974937	0.14549752308908084	decreased	-0.597494	0.29874687506009634	no
1356	Tb927_10_v5.1	2017723	2018592	NA_peak_2700_G_Tb927.10.8110	2017737	2018723	Tb927.10.8110	-	855	FALSE	0	0	0	0	0	0	0	0	0	0	0	1	0.3173105078629141	0.3670439188092469	decreased	-0.166667	0.0833333	no
1357	Tb927_10_v5.1	2019246	2020754	NA_peak_2701_G_Tb927.10.8120	2020347	2020456	Tb927.10.8120	-	109	FALSE	4	4	0	0	0	0	0	0	0	0	0	0	0.15729920705028502	0.20192973603479067	increased	0.7739760316291208	0.3869880158145604	yes
1358	Tb927_10_v5.1	2027272	2028059	NA_peak_2702_G_Tb927.10.8170	2027634	2027748	Tb927.10.8170	-	114	FALSE	0	3	0	0	0	0	0	0	0	0	0	0	0.3173105078629141	0.3670439188092469	increased	0.3333333333333333	0.16666666666666666	yes
1359	Tb927_10_v5.1	2042329	2043343	NA_peak_2703_G_Tb927.10.8230	2042958	2043298	Tb927.10.8230	-	340	FALSE	102	59	141	90	145	103	0	0	0	0	0	0	0.027707849358079864	0.0518121	increased	6.690199526586037	3.3450997632930184	yes
1360	Tb927_10_v5.1	2051240	2052541	NA_peak_2706_G_Tb927.10.8290	2052165	2052253	Tb927.10.8290	-	88	FALSE	37	52	38	69	43	58	0	0	0	0	0	0	0.027707849358079864	0.0518121	increased	5.622101311968856	2.811050655984428	yes
1361	Tb927_10_v5.1	2054885	2055850	NA_peak_2707_G_Tb927.10.8310	2055810	2055910	Tb927.10.8310	-	40	FALSE	53	0	67	1	59	0	1	0	0	0	0	0	0.0678892	0.10441588715278136	increased	2.9582068231703875	1.6457700782518605	yes
1362	Tb927_10_v5.1	2095008	2095947	NA_peak_2711_G_Tb927.10.8440	2095043	2095677	Tb927.10.8440	+	634	FALSE	16	5	17	7	8	5	0	0	0	0	0	0	0.027281171477617994	0.0518121	increased	3.2662063075962124	1.6331031537981062	yes
1363	Tb927_10_v5.1	2097270	2098413	NA_peak_2712_G_Tb927.10.8450	2097436	2098045	Tb927.10.8450	+	609	FALSE	13	5	13	4	8	4	0	0	0	0	0	0	0.0268567	0.0518121	increased	3.00224	1.50112	yes
1364	Tb927_10_v5.1	2099743	2100498	NA_peak_2713_G_Tb927.10.8460	2099825	2100472	Tb927.10.8460	+	647	FALSE	9	4	9	6	7	3	0	0	0	0	0	0	0.027281171477617994	0.0518121	increased	2.7955232011199485	1.3977616005599742	no
1365	Tb927_10_v5.1	2102290	2103067	NA_peak_2714_G_Tb927.10.8470	2102214	2102723	Tb927.10.8470	+	433	FALSE	9	4	9	3	3	3	0	0	0	0	0	0	0.025596805385948558	0.0518121	increased	2.4942973807770144	1.2471486903885072	yes
1366	Tb927_10_v5.1	2104659	2105125	NA_peak_2715_G_Tb927.10.8480	2104603	2105423	Tb927.10.8480	+	466	TRUE	8	5	7	5	6	1	0	0	0	0	0	0	0.027281171477617994	0.0518121	increased	2.524534154157038	1.262267077078519	no
1367	Tb927_10_v5.1	2105297	2106546	NA_peak_2716_G_Tb927.10.8480	2104603	2105423	Tb927.10.8480	+	126	FALSE	31	18	27	17	20	8	0	0	0	0	0	0	0.027707849358079864	0.0518121	increased	4.297908310194096	2.1489541550970475	yes
1368	Tb927_10_v5.1	2107752	2109110	NA_peak_2717_G_Tb927.10.8490	2107171	2107989	Tb927.10.8490	+	237	FALSE	18	20	17	20	5	11	0	0	0	0	0	0	0.027281171477617994	0.0518121	increased	3.895402060314288	1.947701030157144	yes
1369	Tb927_10_v5.1	2115670	2116810	NA_peak_2720_G_Tb927.10.8520	2114866	2115680	Tb927.10.8520	+	10	FALSE	8	17	10	16	3	9	0	0	0	0	0	0	0.027707849358079864	0.0518121	increased	3.3681120929432704	1.6840560464716352	yes
1370	Tb927_10_v5.1	2124527	2141480	NA_peak_2721_G_Tb927.10.8580	2124431	2124681	Tb927.10.8580	+	154	FALSE	63	26	36	12	33	10	20	8	11	8	12	4	0.027707849358079864	0.0518121	increased	1.3120295510680249	4.045931065436179	yes
1371	Tb927_10_v5.1	2138508	2139733	NA_peak_2722_G_Tb927.10.8630	2139257	2139402	Tb927.10.8630	+	145	FALSE	0	0	0	0	0	0	0	0	0	0	0	0	1	1	decreased	0	0	yes
1372	Tb927_10_v5.1	2140583	2142321	NA_peak_2723_G_Tb927.10.8640	2140741	2140922	Tb927.10.8640	+	181	FALSE	0	14	0	12	0	11	0	8	0	2	0	3	0.10880943004054568	0.14697223640132162	increased	0.7395675520512164	1.4955983597195197	yes
1373	Tb927_10_v5.1	2154292	2155140	NA_peak_2724_G_Tb927.10.8720	2154745	2155840	Tb927.10.8720	+	395	FALSE	0	0	0	0	0	0	0	0	0	0	0	0	1	1	decreased	0	0	no
1374	Tb927_10_v5.1	2169906	2172262	NA_peak_2726_G_Tb927.10.8780	2171807	2171976	Tb927.10.8780	+	169	FALSE	3	0	1	0	0	0	6	0	9	1	6	0	0.0678892	0.10441588715278136	decreased	-1.15611	1.0780531615835476	yes
1375	Tb927_10_v5.1	2171167	2172140	NA_peak_2728_G_Tb927.10.8780	2171807	2171976	Tb927.10.8780	+	169	FALSE	0	0	0	0	0	0	0	0	0	0	0	0	1	1	decreased	0	0	no
1376	Tb927_10_v5.1	2175449	2176330	NA_peak_2729_G_Tb927.10.8800	2175565	2176164	Tb927.10.8800	+	599	FALSE	42	34	48	33	59	41	8	6	0	0	0	0	0.027707849358079864	0.0518121	increased	4.429941425316663	3.2111840332416506	yes
1377	Tb927_10_v5.1	2185845	2188883	NA_peak_2731_G_Tb927.10.8830	2185727	2188475	Tb927.10.8830	+	2630	FALSE	16	3	21	5	25	4	0	0	0	0	0	0	0.027707849358079864	0.0518121	increased	3.3590374622728745	1.6795187311364372	yes
1378	Tb927_10_v5.1	2204922	2206250	NA_peak_2734_G_Tb927.10.8900	2204826	2207871	Tb927.10.8900	+	1328	TRUE	1	5	2	1	0	0	0	0	0	0	0	0	0.0655997	0.10285056741313932	increased	1.0283208335737186	0.5141604167868593	no
1379	Tb927_10_v5.1	2206748	2208484	NA_peak_2735_G_Tb927.10.8900	2204826	2207871	Tb927.10.8900	+	1123	FALSE	59	42	99	73	152	95	0	0	0	0	1	0	0.027707849358079864	0.0518121	increased	6.171469208188015	3.2524012707606738	yes
1380	Tb927_10_v5.1	2221320	2222334	NA_peak_2737_G_Tb927.10.8940	2220726	2222879	Tb927.10.8940	+	1014	TRUE	12	10	34	32	54	44	0	0	0	0	0	0	0.027707849358079864	0.0518121	increased	4.767793547156024	2.383896773578012	no
1381	Tb927_10_v5.1	2222334	2223485	NA_peak_2737.2_G_Tb927.10.8940	2220726	2222879	Tb927.10.8940	+	545	FALSE	17	22	30	45	39	60	0	0	0	0	0	0	0.027707849358079864	0.0518121	increased	5.070651776065577	2.5353258880327885	yes
1382	Tb927_10_v5.1	2238308	2239547	NA_peak_2739_G_Tb927.10.9025	2238082	2238434	Tb927.10.9025	+	126	FALSE	5	5	12	6	13	9	0	0	0	0	0	0	0.027281171477617994	0.0518121	increased	3.134500443097662	1.567250221548831	yes
1383	Tb927_10_v5.1	2245294	2246700	NA_peak_2740_G_Tb927.10.9050	2246458	2246688	Tb927.10.9050	+	230	FALSE	0	0	0	0	0	0	1	0	1	1	6	6	0.0384339	0.0703113	decreased	-1.43578	0.7178924870096006	no
1384	Tb927_10_v5.1	2250081	2251417	NA_peak_2741_G_Tb927.10.9070	2250416	2250535	Tb927.10.9070	+	119	FALSE	4	2	0	0	0	0	2	1	1	0	0	0	0.4142161782425252	0.4704468121525696	increased	0.0536547	0.6243210913608062	yes
1385	Tb927_10_v5.1	2252250	2253219	NA_peak_2742_G_Tb927.10.9080	2252668	2253662	Tb927.10.9080	+	551	FALSE	1	0	0	0	0	0	0	0	0	0	0	0	0.3173105078629141	0.3670439188092469	increased	0.16666666666666666	0.0833333	no
1386	Tb927_10_v5.1	2273251	2274247	NA_peak_2743_G_Tb927.10.9180	2272997	2274149	Tb927.10.9180	+	898	FALSE	0	0	0	0	0	0	0	0	0	0	0	0	1	1	decreased	0	0	no
1387	Tb927_10_v5.1	2277883	2279496	NA_peak_2744_G_Tb927.10.9190	2278047	2278616	Tb927.10.9190	+	569	FALSE	3	3	6	4	7	6	0	0	0	0	0	0	0.0268567	0.0518121	increased	2.489439656500428	1.244719828250214	no
1388	Tb927_10_v5.1	2284391	2285687	NA_peak_2745_G_Tb927.10.9220	2283437	2286091	Tb927.10.9220	+	1296	TRUE	5	5	6	8	11	8	0	0	0	0	0	0	0.0268567	0.0518121	increased	2.9836820711842837	1.4918410355921414	no
1389	Tb927_10_v5.1	2292768	2293942	NA_peak_2746_G_Tb927.10.9250	2292599	2293217	Tb927.10.9250	+	449	FALSE	2	1	1	2	1	0	0	0	0	0	0	0	0.0384339	0.0703113	increased	1.0283208335737186	0.5141604167868593	yes
1390	Tb927_10_v5.1	2295716	2296655	NA_peak_2747_G_Tb927.10.9270	2296129	2297066	Tb927.10.9270	+	526	FALSE	0	0	0	0	0	1	0	0	0	0	1	1	0.3173105078629141	0.3670439188092469	decreased	-0.166667	0.25	no
1391	Tb927_10_v5.1	2296767	2297967	NA_peak_2748_G_Tb927.10.9270	2296129	2297066	Tb927.10.9270	+	299	FALSE	2	1	0	0	0	0	0	1	0	0	0	0	0.3173105078629141	0.3670439188092469	increased	0.2641604167868593	0.29874687506009634	yes
1392	Tb927_10_v5.1	2304870	2306451	NA_peak_2752_G_Tb927.10.9310	2305196	2305805	Tb927.10.9310	+	609	FALSE	2	1	1	0	0	1	0	0	0	0	0	0	0.0587817	0.0953177	increased	0.7641604167868593	0.3820802083934297	yes
1393	Tb927_10_v5.1	2313320	2314082	NA_peak_2754_G_Tb927.10.9330	2311467	2313729	Tb927.10.9330	+	409	FALSE	0	7	0	9	0	5	0	0	0	0	0	0	0.10880943004054568	0.14697223640132162	increased	1.4844817659347531	0.7422408829673764	yes
1394	Tb927_10_v5.1	2319201	2320686	NA_peak_2755_G_Tb927.10.9360	2318583	2319426	Tb927.10.9360	+	225	FALSE	0	1	0	0	0	0	0	0	0	0	0	0	0.3173105078629141	0.3670439188092469	increased	0.16666666666666666	0.0833333	yes
1395	Tb927_10_v5.1	2334271	2336153	NA_peak_2756_G_Tb927.10.9440	2332910	2334727	Tb927.10.9440	+	456	FALSE	44	29	71	46	74	46	0	0	0	0	1	0	0.027281171477617994	0.0518121	increased	5.484444181205277	2.9088887572693056	no
1396	Tb927_10_v5.1	2337726	2339124	NA_peak_2757_G_Tb927.10.9450	2338406	2338639	Tb927.10.9450	+	233	FALSE	9	9	23	15	20	16	0	0	0	0	0	0	0.027281171477617994	0.0518121	increased	3.9514331590874967	1.9757165795437484	yes
1397	Tb927_10_v5.1	2369026	2370511	NA_peak_2760_G_Tb927.10.9600	2368804	2374837	Tb927.10.9600	+	1485	TRUE	14	22	18	28	11	22	0	0	0	0	0	0	0.027281171477617994	0.0518121	increased	4.274147586169144	2.137073793084572	no
1398	Tb927_10_v5.1	2370514	2371050	NA_peak_2760.2_G_Tb927.10.9600	2368804	2374837	Tb927.10.9600	+	536	TRUE	111	84	165	136	172	128	0	0	0	0	0	0	0.027707849358079864	0.0518121	increased	7.022612142593789	3.5113060712968944	no
1399	Tb927_10_v5.1	2374671	2377754	NA_peak_2761_G_Tb927.10.9600	2368804	2374837	Tb927.10.9600	+	166	FALSE	20	1	18	0	12	1	2	0	0	0	1	0	0.0412268	0.0720497	increased	1.9592870256070472	1.4104705962570496	yes
1400	Tb927_10_v5.1	2382105	2383553	NA_peak_2764_G_Tb927.10.9650	2381905	2382234	Tb927.10.9650	+	129	FALSE	6	5	8	7	5	5	0	0	0	0	0	0	0.026014479622894226	0.0518121	increased	2.7886945709438966	1.3943472854719487	yes
1401	Tb927_10_v5.1	2401752	2402711	NA_peak_2765_G_Tb927.10.9700	2401766	2403112	Tb927.10.9700	+	945	FALSE	1	2	0	0	0	0	0	0	0	0	0	0	0.17971249487899976	0.2230319389770707	increased	0.430827	0.215414	no
1402	Tb927_10_v5.1	2427270	2428566	NA_peak_2767_G_Tb927.10.9800	2427289	2427541	Tb927.10.9800	+	252	FALSE	3	4	4	3	3	3	0	0	0	0	0	0	0.023140931308743732	0.0518121	increased	2.1073093649624544	1.0536546824812272	yes
1403	Tb927_10_v5.1	2440933	2441749	NA_peak_2768_G_Tb927.10.9880	2441126	2441208	Tb927.10.9880	+	82	FALSE	1	0	0	0	0	0	0	0	0	0	0	0	0.3173105078629141	0.3670439188092469	increased	0.16666666666666666	0.0833333	yes
1404	Tb927_10_v5.1	2449965	2450806	NA_peak_2769_G_Tb927.10.9910	2449374	2450931	Tb927.10.9910	+	841	TRUE	59	29	59	34	57	36	0	0	0	0	0	0	0.027281171477617994	0.0518121	increased	5.486231527421174	2.743115763710587	no
1405	Tb927_10_v5.1	2450809	2451699	NA_peak_2769.2_G_Tb927.10.9910	2449374	2450931	Tb927.10.9910	+	122	FALSE	5	9	3	6	1	5	0	0	0	0	0	0	0.027281171477617994	0.0518121	increased	2.3832013363978795	1.1916006681989395	yes
1406	Tb927_10_v5.1	2452323	2453361	NA_peak_2770_G_Tb927.10.9920	2452733	2453380	Tb927.10.9920	+	628	FALSE	0	0	0	0	0	0	0	0	0	0	0	0	1	1	decreased	0	0	no
1407	Tb927_10_v5.1	2473171	2474850	NA_peak_2771_G_Tb927.10.10030	2472887	2473176	Tb927.10.10030	+	5	FALSE	14	15	8	7	3	4	1	3	0	0	0	2	0.027707849358079864	0.0518121	increased	2.3023	1.915308849388279	yes
1408	Tb927_10_v5.1	2483368	2483865	NA_peak_2772_G_Tb927.10.10070	2483862	2484041	Tb927.10.10070	+	3	FALSE	0	0	0	0	0	0	0	0	0	0	0	0	1	1	decreased	0	0	no
1409	Tb927_10_v5.1	2517277	2519391	NA_peak_2774_G_Tb927.10.10260	2519388	2519683	Tb927.10.10260	-	3	FALSE	2	2	7	3	0	1	3	3	1	1	1	1	0.6802795473344503	0.7536658683653927	increased	0.19498750024038536	1.430827083453526	yes
1410	Tb927_10_v5.1	2523104	2524199	NA_peak_2776_G_Tb927.10.10280	2523870	2524670	Tb927.10.10280	-	329	FALSE	13	4	10	2	12	4	0	0	0	0	0	0	0.027281171477617994	0.0518121	increased	2.866007491555312	1.433003745777656	yes
1411	Tb927_10_v5.1	2543712	2545054	NA_peak_2778_G_Tb927.10.10350	2544218	2545927	Tb927.10.10350	-	836	FALSE	11	0	8	0	6	0	2	0	2	0	2	0	0.10880943004054568	0.14697223640132162	increased	0.8012258203429339	1.1930941605320449	yes
1412	Tb927_10_v5.1	2543975	2545985	NA_peak_2779_G_Tb927.10.10350	2544218	2545927	Tb927.10.10350	-	1709	FALSE	0	5	0	3	0	0	0	2	0	3	0	4	0.6547208460185769	0.7282596917604915	decreased	-0.220321	0.8743210913608062	yes
1413	Tb927_10_v5.1	2547516	2548689	NA_peak_2780_G_Tb927.10.10360	2548094	2548905	Tb927.10.10360	-	595	FALSE	1	6	0	7	0	8	0	0	0	0	0	0	0.0678892	0.10441588715278136	increased	1.662879987249986	0.83144	yes
1414	Tb927_10_v5.1	2558600	2559294	NA_peak_2781_G_Tb927.10.10370	2558722	2558860	Tb927.10.10370	-	138	FALSE	0	24	0	3	0	8	0	9	0	11	0	2	0.5929800980174267	0.6630036694998993	increased	0.22032134914789347	1.5254695239622258	yes
1415	Tb927_10_v5.1	2595210	2595771	NA_peak_2782_G_Tb927.10.10680	2595345	2595566	Tb927.10.10680	-	221	FALSE	22	28	31	42	30	44	0	2	0	3	16	25	0.027707849358079864	0.0518121	increased	2.9801653420817744	3.5522268477263186	no
1416	Tb927_10_v5.1	2627664	2629055	NA_peak_2783_G_Tb927.10.10820	2628980	2629063	Tb927.10.10820	-	75	FALSE	6	5	9	10	4	4	0	0	0	0	0	0	0.027281171477617994	0.0518121	increased	2.802922221013024	1.4014611105065118	yes
1417	Tb927_10_v5.1	2635093	2635697	NA_peak_2784_G_Tb927.10.10850	2634905	2635528	Tb927.10.10850	-	435	FALSE	0	1	0	0	0	0	0	0	0	0	0	0	0.3173105078629141	0.3670439188092469	increased	0.16666666666666666	0.0833333	no
1418	Tb927_10_v5.1	2651495	2655068	NA_peak_2785_G_Tb927.10.10890	2654810	2655069	Tb927.10.10890	-	258	FALSE	42	19	61	26	60	20	0	0	0	0	0	1	0.027281171477617994	0.0518121	increased	4.963388570413575	2.6483609518734545	yes
1419	Tb927_10_v5.1	2656836	2657600	NA_peak_2786_G_Tb927.10.10900	2657585	2657844	Tb927.10.10900	-	15	FALSE	20	0	25	4	28	2	1	0	0	0	0	0	0.0431144	0.0721424	increased	2.8096047886093243	1.5714690609713284	yes
1420	Tb927_10_v5.1	2659611	2660712	NA_peak_2787_G_Tb927.10.10910	2660359	2660618	Tb927.10.10910	-	259	FALSE	21	27	24	36	31	39	1	0	0	0	0	0	0.027707849358079864	0.0518121	increased	4.740337365164322	2.536835349248828	yes
1421	Tb927_10_v5.1	2662385	2663466	NA_peak_2788_G_Tb927.10.10920	2663109	2663367	Tb927.10.10920	-	258	FALSE	21	22	24	33	28	35	1	0	0	0	0	0	0.027707849358079864	0.0518121	increased	4.623703100381543	2.4785182168574384	yes
1422	Tb927_10_v5.1	2665134	2666137	NA_peak_2789_G_Tb927.10.10930	2665888	2666147	Tb927.10.10930	-	249	FALSE	23	4	24	5	27	5	1	0	0	0	0	0	0.027281171477617994	0.0518121	increased	3.4213377848138604	1.8773355590735967	yes
1423	Tb927_10_v5.1	2667914	2668967	NA_peak_2790_G_Tb927.10.10940	2668673	2668932	Tb927.10.10940	-	259	FALSE	16	5	22	7	27	9	1	0	0	0	0	0	0.027707849358079864	0.0518121	increased	3.5542117191622458	1.9437725262477887	yes
1424	Tb927_10_v5.1	2670699	2671753	NA_peak_2791_G_Tb927.10.10950	2671444	2671703	Tb927.10.10950	-	259	FALSE	20	56	25	71	29	77	1	6	0	0	0	3	0.027707849358079864	0.0518121	increased	4.413418341490011	3.1746016577546063	yes
1425	Tb927_10_v5.1	2673470	2674518	NA_peak_2792_G_Tb927.10.10960	2674219	2674478	Tb927.10.10960	-	259	FALSE	20	24	24	25	30	30	1	1	0	0	0	1	0.027707849358079864	0.0518121	increased	4.2148103568738415	2.6074051784369208	yes
1426	Tb927_10_v5.1	2676245	2677320	NA_peak_2793_G_Tb927.10.10970	2676994	2677253	Tb927.10.10970	-	259	FALSE	22	24	28	26	27	28	1	1	0	0	0	1	0.027281171477617994	0.0518121	increased	4.24094	2.62047	yes
1427	Tb927_10_v5.1	2679020	2679947	NA_peak_2794_G_Tb927.10.10980	2679757	2680016	Tb927.10.10980	-	190	FALSE	20	1	25	3	31	3	1	0	0	0	0	0	0.027281171477617994	0.0518121	increased	3.0154595234866424	1.6743964284099877	yes
1428	Tb927_10_v5.1	2681783	2682955	NA_peak_2795_G_Tb927.10.10990	2682476	2683035	Tb927.10.10990	-	479	FALSE	15	13	19	15	22	16	0	0	0	0	0	0	0.027281171477617994	0.0518121	increased	4.12338	2.06169	yes
1429	Tb927_10_v5.1	2682985	2684947	NA_peak_2796_G_Tb927.10.10990	2682476	2683035	Tb927.10.10990	-	50	FALSE	17	13	25	31	3	2	2	1	0	0	0	1	0.027707849358079864	0.0518121	increased	2.9462866069401685	2.0706370535902767	no
1430	Tb927_10_v5.1	2688677	2690003	NA_peak_2797_G_Tb927.10.11020	2688814	2689373	Tb927.10.11020	-	559	FALSE	29	35	45	48	29	28	4	3	5	6	0	0	0.027707849358079864	0.0518121	increased	3.54429	3.3911837088021053	no
1431	Tb927_10_v5.1	2691510	2692994	NA_peak_2798_G_Tb927.10.11030	2692865	2693311	Tb927.10.11030	-	129	FALSE	8	9	5	6	5	3	0	0	0	0	0	1	0.027281171477617994	0.0518121	increased	2.5781888366382653	1.4557610849857991	yes
1432	Tb927_10_v5.1	2745597	2747977	NA_peak_2802_G_Tb927.10.11240	2747723	2747776	Tb927.10.11240	-	53	FALSE	17	11	22	13	25	14	0	0	0	0	0	0	0.027707849358079864	0.0518121	increased	4.115522449004616	2.057761224502308	yes
1433	Tb927_10_v5.1	2778005	2778828	NA_peak_2805_G_Tb927.10.11390	2777983	2778078	Tb927.10.11390	+	73	FALSE	145	105	221	137	195	132	0	0	0	0	0	0	0.027707849358079864	0.0518121	increased	7.248446269364648	3.6242231346823246	yes
1434	Tb927_10_v5.1	2791629	2794306	NA_peak_2806_G_Tb927.10.11440	2791096	2793701	Tb927.10.11440	+	2072	FALSE	70	38	76	43	83	45	1	1	1	0	1	0	0.027707849358079864	0.0518121	increased	5.17954	3.256437239711241	yes
1435	Tb927_10_v5.1	2796949	2797780	NA_peak_2807_G_Tb927.10.11450	2796376	2798910	Tb927.10.11450	+	831	TRUE	16	0	15	0	14	0	7	0	5	0	6	0	0.10880943004054568	0.14697223640132162	increased	0.6003393356800166	1.6988892383031349	no
1436	Tb927_10_v5.1	2813059	2814123	NA_peak_2809_G_Tb927.10.11540	2813063	2813211	Tb927.10.11540	+	148	FALSE	8	4	6	5	7	4	0	0	0	0	0	0	0.027281171477617994	0.0518121	increased	2.7010164356659656	1.3505082178329828	yes
1437	Tb927_10_v5.1	2820351	2824212	NA_peak_2810_G_Tb927.10.11570	2820499	2820599	Tb927.10.11570	+	100	FALSE	0	0	0	0	0	0	0	0	0	0	0	0	1	1	decreased	0	0	yes
1438	Tb927_10_v5.1	2848647	2850211	NA_peak_2811_G_Tb927.10.11650	2848718	2849717	Tb927.10.11650	+	999	FALSE	1	2	0	3	0	7	0	0	0	0	7	4	0.4982248534183389	0.5602864660979118	increased	0.3771724009722991	1.0755742163007098	yes
1439	Tb927_10_v5.1	2875709	2877079	NA_peak_2812_G_Tb927.10.11760	2871957	2876499	Tb927.10.11760	+	790	FALSE	3	1	4	1	0	1	0	0	0	0	0	0	0.039359508888249725	0.0708033	increased	1.2203213491478937	0.6101606745739468	no
1440	Tb927_10_v5.1	2882205	2884311	NA_peak_2814_G_Tb927.10.11780	2882255	2882866	Tb927.10.11780	+	611	FALSE	18	9	13	5	13	12	1	2	1	0	4	1	0.027707849358079864	0.0518121	increased	2.4271795126166475	2.3647381889097434	yes
1441	Tb927_10_v5.1	2899362	2901173	NA_peak_2817_G_Tb927.10.11870	2899228	2899517	Tb927.10.11870	+	155	FALSE	8	12	10	8	5	6	0	1	0	0	1	0	0.027281171477617994	0.0518121	increased	2.8153397937402964	1.7410032302034817	yes
1442	Tb927_10_v5.1	2903260	2904125	NA_peak_2818_G_Tb927.10.11890	2903700	2904010	Tb927.10.11890	+	310	FALSE	0	0	1	0	0	0	0	0	0	0	0	0	0.3173105078629141	0.3670439188092469	increased	0.16666666666666666	0.0833333	no
1443	Tb927_10_v5.1	2908778	2910190	NA_peak_2819_G_Tb927.10.11930	2908444	2909199	Tb927.10.11930	+	421	FALSE	28	43	22	32	4	3	5	19	0	10	0	16	0.0739374	0.11344866639448795	increased	1.625585288095257	3.2217568199636544	yes
1444	Tb927_10_v5.1	2916745	2918088	NA_peak_2820_G_Tb927.10.11970	2916247	2917324	Tb927.10.11970	+	579	FALSE	9	11	6	10	5	9	0	0	0	0	0	0	0.027281171477617994	0.0518121	increased	3.1800946219853232	1.5900473109926614	yes
1445	Tb927_10_v5.1	2925801	2928140	NA_peak_2821_G_Tb927.10.12030	2924265	2927882	Tb927.10.12030	+	2081	FALSE	42	24	84	37	105	52	0	0	0	0	2	0	0.027707849358079864	0.0518121	increased	5.4330529670772245	2.980686900325472	yes
1446	Tb927_10_v5.1	2929271	2932223	NA_peak_2822_G_Tb927.10.12040	2929275	2931787	Tb927.10.12040	+	2512	FALSE	15	23	17	17	11	20	0	0	0	1	1	0	0.027707849358079864	0.0518121	increased	3.817015404517616	2.2418410355921408	yes
1447	Tb927_10_v5.1	2941135	2942779	NA_peak_2823_G_Tb927.10.12060	2940788	2942592	Tb927.10.12060	+	1457	FALSE	0	0	1	0	0	0	2	0	1	0	3	0	0.17971249487899976	0.2230319389770707	decreased	-0.597494	0.46541354172676297	yes
1448	Tb927_10_v5.1	2942123	2942697	NA_peak_2824_G_Tb927.10.12060	2940788	2942592	Tb927.10.12060	+	469	FALSE	0	0	0	0	0	0	0	0	0	0	0	0	1	1	decreased	0	0	no
1449	Tb927_10_v5.1	2944205	2945283	NA_peak_2825_G_Tb927.10.12080	2943731	2944215	Tb927.10.12080	+	10	FALSE	1	1	0	0	0	0	0	0	0	0	0	0	0.15729920705028502	0.20192973603479067	increased	0.3333333333333333	0.16666666666666666	yes
1450	Tb927_10_v5.1	2945630	2946994	NA_peak_2826_G_Tb927.10.12090	2945351	2945818	Tb927.10.12090	+	188	FALSE	1	4	1	2	0	2	0	0	0	0	0	0	0.0412268	0.0720497	increased	1.2486421827216123	0.6243210913608062	yes
1451	Tb927_10_v5.1	2947458	2948401	NA_peak_2827_G_Tb927.10.12110	2947544	2948505	Tb927.10.12110	+	857	FALSE	0	0	0	0	0	0	0	0	0	0	0	0	1	1	decreased	0	0	no
1452	Tb927_10_v5.1	2955918	2956533	NA_peak_2828_G_Tb927.10.12120	2955217	2956206	Tb927.10.12120	+	288	FALSE	45	21	27	15	6	6	0	0	3	0	0	0	0.027281171477617994	0.0518121	increased	3.73418	2.2004215284055935	yes
1453	Tb927_10_v5.1	2968495	2969826	NA_peak_2830_G_Tb927.10.12180	2968799	2969315	Tb927.10.12180	+	516	FALSE	6	6	2	2	4	5	2	1	1	1	0	0	0.0264345	0.0518121	increased	1.517760490074147	1.5230406618239327	yes
1454	Tb927_10_v5.1	2971165	2972438	NA_peak_2831_G_Tb927.10.12200	2971588	2971937	Tb927.10.12200	+	349	FALSE	26	24	10	11	7	7	20	19	6	8	5	6	0.027707849358079864	0.0518121	increased	0.3932158245586401	3.5439150562701203	no
1455	Tb927_10_v5.1	2998241	2999017	NA_peak_2833_G_Tb927.10.12360	2998695	2998831	Tb927.10.12360	-	136	FALSE	0	0	0	0	0	0	0	0	0	0	0	0	1	1	decreased	0	0	no
1456	Tb927_10_v5.1	3001529	3002486	NA_peak_2834_G_Tb927.10.12380	3002336	3002420	Tb927.10.12380	-	84	FALSE	141	217	162	266	134	222	4	6	0	0	0	0	0.027707849358079864	0.0518121	increased	6.6793	4.194529503676361	yes
1457	Tb927_10_v5.1	3004685	3006489	NA_peak_2835_G_Tb927.10.12400	3006046	3007248	Tb927.10.12400	-	443	FALSE	25	19	13	12	2	7	0	0	0	0	4	3	0.046399461870904594	0.0764528	increased	2.7988661431768245	2.1197544207363053	yes
1458	Tb927_10_v5.1	3010563	3012508	NA_peak_2836_G_Tb927.10.12430	3010779	3010893	Tb927.10.12430	-	114	FALSE	2	15	1	17	1	17	8	9	5	9	5	7	0.3990751965482372	0.4564554840896455	decreased	-0.343149	2.8257098913554275	no
1459	Tb927_10_v5.1	3017246	3018114	NA_peak_2837_G_Tb927.10.12460	3017303	3017567	Tb927.10.12460	-	264	FALSE	1	2	0	0	0	0	0	0	0	0	0	0	0.17971249487899976	0.2230319389770707	increased	0.430827	0.215414	no
1460	Tb927_10_v5.1	3032575	3034575	NA_peak_2838_G_Tb927.10.12510	3033826	3034629	Tb927.10.12510	-	749	FALSE	32	52	52	87	62	117	6	8	5	6	12	12	0.027707849358079864	0.0518121	increased	2.8415188062371746	4.549172200212063	yes
1461	Tb927_10_v5.1	3065402	3067882	NA_peak_2841_G_Tb927.10.12660	3066117	3073129	Tb927.10.12660	-	1765	FALSE	14	15	20	17	18	23	0	0	0	0	0	0	0.027707849358079864	0.0518121	increased	4.217003838999055	2.108501919499528	yes
1462	Tb927_10_v5.1	3070584	3071493	NA_peak_2842_G_Tb927.10.12660	3066117	3073129	Tb927.10.12660	-	909	TRUE	0	0	0	0	0	0	0	0	0	0	0	0	1	1	decreased	0	0	no
1463	Tb927_10_v5.1	3071496	3072546	NA_peak_2842.2_G_Tb927.10.12660	3066117	3073129	Tb927.10.12660	-	1050	TRUE	4	9	9	14	14	15	0	0	0	0	0	0	0.0268567	0.0518121	increased	3.4632609126465206	1.7316304563232603	no
1464	Tb927_10_v5.1	3087452	3088592	NA_peak_2844_G_Tb927.10.12720	3088250	3088702	Tb927.10.12720	-	342	FALSE	0	28	0	27	0	27	0	4	0	0	0	2	0.10880943004054568	0.14697223640132162	increased	1.760966707272377	1.531631786237608	yes
1465	Tb927_10_v5.1	3098436	3099371	NA_peak_2845_G_Tb927.10.12760	3096530	3100160	Tb927.10.12760	-	935	TRUE	2	0	2	0	7	0	0	0	0	0	0	0	0.10247043485974937	0.14549752308908084	increased	1.0283208335737186	0.5141604167868593	no
1466	Tb927_10_v5.1	3099430	3100949	NA_peak_2846_G_Tb927.10.12760	3096530	3100160	Tb927.10.12760	-	730	FALSE	0	1	0	1	0	2	0	1	1	1	0	2	0.3173105078629141	0.3670439188092469	decreased	-0.166667	0.6808270834535259	no
1467	Tb927_10_v5.1	3101052	3103548	NA_peak_2847_G_Tb927.10.12780	3101377	3103989	Tb927.10.12780	-	2171	FALSE	0	2	0	3	0	3	4	2	4	3	7	4	0.0655997	0.10285056741313932	decreased	-1.32763	1.59464	yes
1468	Tb927_10_v5.1	3103551	3105030	NA_peak_2847.2_G_Tb927.10.12780	3101377	3103989	Tb927.10.12780	-	438	FALSE	7	4	8	7	1	2	1	1	2	1	0	1	0.025596805385948558	0.0518121	increased	1.4153088493882788	1.6384815081476656	no
1469	Tb927_10_v5.1	3105033	3106095	NA_peak_2847.3_G_Tb927.10.12800	3105082	3109014	Tb927.10.12800	-	1013	FALSE	3	8	5	9	5	11	0	0	0	0	0	0	0.027281171477617994	0.0518121	increased	2.8744567664155234	1.4372283832077617	no
1470	Tb927_10_v5.1	3106098	3107946	NA_peak_2848_G_Tb927.10.12800	3105082	3109014	Tb927.10.12800	-	1848	TRUE	1	1	0	1	1	3	0	0	0	0	0	0	0.0338949	0.0627766	increased	1	0.5	no
1471	Tb927_10_v5.1	3112209	3113061	NA_peak_2851_G_Tb927.10.12820	3112932	3114221	Tb927.10.12820	-	129	FALSE	2	2	1	1	1	0	0	0	0	0	1	1	0.12897804299196425	0.17135275937536112	increased	0.6949875002403854	0.6808270834535259	yes
1472	Tb927_10_v5.1	3122609	3123712	NA_peak_2852_G_Tb927.10.12860	3123318	3123369	Tb927.10.12860	-	51	FALSE	0	0	0	0	0	0	1	1	1	2	2	2	0.024357915718036992	0.0518121	decreased	-1.29248	0.6462406251802889	yes
1473	Tb927_10_v5.1	3158443	3159875	NA_peak_2854_G_Tb927.10.13010	3158885	3160716	Tb927.10.13010	-	990	FALSE	55	71	58	66	54	63	0	0	0	0	0	0	0.027707849358079864	0.0518121	increased	5.951228646140697	2.9756143230703485	yes
1474	Tb927_10_v5.1	3164177	3165545	NA_peak_2855_G_Tb927.10.13030	3165002	3165107	Tb927.10.13030	-	105	FALSE	54	61	67	84	41	48	10	8	0	0	0	0	0.027707849358079864	0.0518121	increased	4.768346741352325	3.4890661406894283	yes
1475	Tb927_10_v5.1	3176899	3177927	NA_peak_2857_G_Tb927.10.13060	3176365	3179654	Tb927.10.13060	-	1028	TRUE	0	0	0	0	0	0	0	0	0	0	0	0	1	1	decreased	0	0	no
1476	Tb927_10_v5.1	3185991	3187234	NA_peak_2858_G_Tb927.10.13090	3185115	3186496	Tb927.10.13090	-	505	FALSE	0	1	0	0	0	0	4	3	1	1	3	1	0.026014479622894226	0.0518121	decreased	-1.38699	0.8601606745739468	no
1477	Tb927_10_v5.1	3229899	3231160	NA_peak_2860_G_Tb927.10.13260	3230549	3230854	Tb927.10.13260	-	305	FALSE	8	9	3	2	2	2	0	0	0	0	0	0	0.026014479622894226	0.0518121	increased	2.207790099748857	1.1038950498744284	yes
1478	Tb927_10_v5.1	3245175	3246926	NA_peak_2862_G_Tb927.10.13290	3246300	3246661	Tb927.10.13290	-	361	FALSE	4	4	5	6	0	0	0	0	0	0	0	0	0.0655997	0.10285056741313932	increased	1.6726956020922474	0.8363478010461237	yes
1479	Tb927_10_v5.1	3260309	3262413	NA_peak_2863_G_Tb927.10.13360	3261917	3263191	Tb927.10.13360	-	496	FALSE	10	13	9	8	5	5	0	0	0	0	0	1	0.027707849358079864	0.0518121	increased	2.988094106411148	1.6607137198722406	yes
1480	Tb927_10_v5.1	3272057	3272990	NA_peak_2865_G_Tb927.10.13400	3272560	3273009	Tb927.10.13400	-	430	FALSE	2	0	4	0	2	0	6	0	4	0	5	0	0.17971249487899976	0.2230319389770707	decreased	-0.370399	1.1005082178329828	yes
1481	Tb927_10_v5.1	3288443	3291570	NA_peak_2866_G_Tb927.10.13480	3291242	3291807	Tb927.10.13480	-	328	FALSE	8	9	6	5	8	7	0	0	0	0	0	0	0.027281171477617994	0.0518121	increased	3.009015920091791	1.5045079600458957	yes
1482	Tb927_10_v5.1	3299697	3301423	NA_peak_2867_G_Tb927.10.13520	3300538	3300945	Tb927.10.13520	-	407	FALSE	7	0	0	0	0	0	2	0	0	0	0	0	0.3173105078629141	0.3670439188092469	increased	0.23583958321314066	0.3820802083934297	yes
1483	Tb927_10_v5.1	3329591	3330404	NA_peak_2871_G_Tb927.10.13630	3329919	3330419	Tb927.10.13630	-	485	FALSE	41	59	30	42	9	12	3	2	3	2	2	1	0.027707849358079864	0.0518121	increased	3.157858232390206	3.204743699889014	yes
1484	Tb927_10_v5.1	3332512	3335025	NA_peak_2872_G_Tb927.10.13650	3334848	3335047	Tb927.10.13650	-	177	FALSE	0	0	1	1	0	0	0	0	0	0	0	0	0.15729920705028502	0.20192973603479067	increased	0.3333333333333333	0.16666666666666666	yes
1485	Tb927_10_v5.1	3338728	3339134	NA_peak_2873_G_Tb927.10.13670	3338821	3340080	Tb927.10.13670	-	313	FALSE	9	5	2	1	0	0	1	0	0	0	3	3	0.4618380181506378	0.5230032632616032	increased	0.5819755160549457	1.1243210913608062	no
1486	Tb927_10_v5.1	3348297	3349540	NA_peak_2875_G_Tb927.10.13700	3348781	3349252	Tb927.10.13700	-	471	FALSE	2	0	4	0	3	0	6	4	5	3	4	5	0.0268567	0.0518121	decreased	-1.45237	1.7106688924069298	yes
1487	Tb927_10_v5.1	3351183	3352079	NA_peak_2876_G_Tb927.10.13720	3351366	3351805	Tb927.10.13720	-	439	FALSE	6	5	4	4	6	7	0	0	0	0	0	0	0.0268567	0.0518121	increased	2.640588089101848	1.320294044550924	yes
1488	Tb927_10_v5.1	3352855	3354018	NA_peak_2877_G_Tb927.10.13730	3353676	3354026	Tb927.10.13730	-	342	FALSE	1	1	2	2	1	3	0	0	0	0	0	0	0.025596805385948558	0.0518121	increased	1.361654166907052	0.680827	yes
1489	Tb927_10_v5.1	3361254	3362060	NA_peak_2878_G_Tb927.10.13780	3361774	3364645	Tb927.10.13780	-	286	FALSE	34	0	28	0	23	0	0	0	0	0	0	0	0.10880943004054568	0.14697223640132162	increased	2.428704418798949	1.2143522093994743	yes
1490	Tb927_10_v5.1	3367662	3368400	NA_peak_2879_G_Tb927.10.13790	3366359	3367888	Tb927.10.13790	-	226	FALSE	49	64	71	103	55	80	0	0	0	0	0	0	0.027707849358079864	0.0518121	increased	6.1139656078881375	3.0569828039440687	no
1491	Tb927_10_v5.1	3368611	3371027	NA_peak_2880_G_Tb927.10.13800	3370127	3372729	Tb927.10.13800	-	900	FALSE	84	99	117	146	122	168	0	0	0	0	0	6	0.027707849358079864	0.0518121	increased	6.445266923279076	3.6905259486491375	yes
1492	Tb927_10_v5.1	3372933	3374946	NA_peak_2881_G_Tb927.10.13820	3374838	3375007	Tb927.10.13820	-	108	FALSE	7	9	10	8	6	5	1	1	1	0	0	0	0.0268567	0.0518121	increased	2.557267022957621	1.7786335114788108	yes
1493	Tb927_10_v5.1	3395814	3397208	NA_peak_2882_G_Tb927.10.13930	3396972	3397153	Tb927.10.13930	-	181	FALSE	5	13	3	6	4	11	0	0	0	0	0	1	0.027707849358079864	0.0518121	increased	2.6844271567408136	1.5088802450370733	yes
1494	Tb927_10_v5.1	3402027	3403661	NA_peak_2884_G_Tb927.10.13970	3403390	3403539	Tb927.10.13970	-	149	FALSE	3	5	2	5	2	2	1	0	0	0	0	0	0.023140931308743732	0.0518121	increased	1.8208020839342969	1.077067708633815	yes
1495	Tb927_10_v5.1	3409251	3410470	NA_peak_2885_G_Tb927.10.14000	3408015	3409634	Tb927.10.14000	-	383	FALSE	0	0	0	0	0	0	1	1	3	2	2	3	0.0264345	0.0518121	decreased	-1.52832	0.7641604167868593	no
1496	Tb927_10_v5.1	3417378	3418345	NA_peak_2887_G_Tb927.10.14030	3417539	3417588	Tb927.10.14030	-	49	FALSE	3	1	2	1	3	1	0	0	0	0	0	0	0.025596805385948558	0.0518121	increased	1.430827083453526	0.715414	yes
1497	Tb927_10_v5.1	3431683	3432134	NA_peak_2888_G_Tb927.10.14130	3432111	3432890	Tb927.10.14130	-	23	FALSE	12	21	2	5	0	0	0	1	0	1	0	0	0.0678892	0.10441588715278136	increased	1.7216327230367836	1.1941496948517252	yes
1498	Tb927_10_v5.1	3433227	3434495	NA_peak_2889_G_Tb927.10.14140	3434109	3434634	Tb927.10.14140	-	386	FALSE	25	20	40	35	48	55	0	0	0	0	0	0	0.027707849358079864	0.0518121	increased	5.1737164855255084	2.5868582427627547	yes
1499	Tb927_10_v5.1	3437092	3437945	NA_peak_2890_G_Tb927.10.14150	3436360	3437404	Tb927.10.14150	-	312	FALSE	0	2	0	1	0	0	0	0	0	0	0	0	0.17971249487899976	0.2230319389770707	increased	0.430827	0.215414	no
1500	Tb927_10_v5.1	3439357	3440716	NA_peak_2891_G_Tb927.10.14160	3439243	3440952	Tb927.10.14160	-	1359	TRUE	78	154	97	158	99	161	2	1	0	0	4	5	0.027707849358079864	0.0518121	increased	5.666558508196763	4.081921436819994	no
1501	Tb927_10_v5.1	3446884	3447795	NA_peak_2892_G_Tb927.10.14200	3447552	3448096	Tb927.10.14200	-	243	FALSE	1	93	0	110	0	93	0	2	0	0	0	0	0.0678892	0.10441588715278136	increased	3.2197718448307038	1.8740463392022109	yes
1502	Tb927_10_v5.1	3456285	3457496	NA_peak_2893_G_Tb927.10.14240	3456725	3457703	Tb927.10.14240	-	771	FALSE	1	1	2	3	1	1	1	0	0	0	0	1	0.0655997	0.10285056741313932	increased	0.9308270834535262	0.7987468750600963	yes
1503	Tb927_10_v5.1	3462167	3462874	NA_peak_2894_G_Tb927.10.14270	3461974	3467872	Tb927.10.14270	-	707	TRUE	0	0	0	0	0	0	0	0	0	0	0	0	1	1	decreased	0	0	no
1504	Tb927_10_v5.1	3464020	3466014	NA_peak_2895_G_Tb927.10.14270	3461974	3467872	Tb927.10.14270	-	1994	TRUE	0	3	1	6	2	11	0	0	0	0	1	0	0.0421682	0.0720497	increased	1.662879987249986	0.9981066602916596	no
1505	Tb927_10_v5.1	3469277	3472960	NA_peak_2896_G_Tb927.10.14300	3471745	3473434	Tb927.10.14300	-	1215	FALSE	7	13	9	11	12	14	0	0	0	0	0	0	0.027707849358079864	0.0518121	increased	3.553595971902622	1.776797985951311	yes
1506	Tb927_10_v5.1	3476633	3477525	NA_peak_2897_G_Tb927.10.14310	3477174	3477308	Tb927.10.14310	-	134	FALSE	1	1	0	0	0	0	1	0	0	0	0	0	0.3173105078629141	0.3670439188092469	increased	0.16666666666666666	0.25	yes
1507	Tb927_10_v5.1	3487105	3487612	NA_peak_2899_G_Tb927.10.14340	3487431	3487970	Tb927.10.14340	-	181	FALSE	23	3	34	2	20	1	0	0	0	0	5	0	0.027707849358079864	0.0518121	increased	2.6844271567408136	1.7730406618239332	yes
1508	Tb927_10_v5.1	3522061	3523370	NA_peak_2901_G_Tb927.10.14440	3522844	3523231	Tb927.10.14440	-	387	FALSE	15	18	5	7	0	1	26	38	6	15	20	27	0.027281171477617994	0.0518121	decreased	-1.86907	3.4066839168403686	yes
1509	Tb927_10_v5.1	3529833	3530918	NA_peak_2902_G_Tb927.10.14470	3530031	3530794	Tb927.10.14470	-	763	FALSE	3	2	2	1	0	0	0	0	0	0	0	0	0.0655997	0.10285056741313932	increased	1.0283208335737186	0.5141604167868593	yes
1510	Tb927_10_v5.1	3535290	3537316	NA_peak_2903_G_Tb927.10.14480	3537162	3538129	Tb927.10.14480	-	154	FALSE	0	2	0	2	0	3	8	11	28	48	9	10	0.027281171477617994	0.0518121	decreased	-3.13984	2.431571921364435	yes
1511	Tb927_10_v5.1	3540547	3541544	NA_peak_2904_G_Tb927.10.14490	3541053	3542652	Tb927.10.14490	-	491	FALSE	0	0	0	0	0	0	0	0	0	0	0	0	1	1	decreased	0	0	yes
1512	Tb927_10_v5.1	3543517	3545147	NA_peak_2905_G_Tb927.10.14500	3544251	3545521	Tb927.10.14500	-	896	FALSE	11	14	11	27	11	22	0	0	0	0	0	0	0.026014479622894226	0.0518121	increased	3.998782495981101	1.9993912479905505	yes
1513	Tb927_10_v5.1	3545150	3547235	NA_peak_2905.2_G_Tb927.10.14510	3546770	3547264	Tb927.10.14510	-	465	FALSE	4	14	6	9	4	5	0	1	0	0	0	2	0.027281171477617994	0.0518121	increased	2.4466716337213685	1.6541629003142102	yes
1514	Tb927_10_v5.1	3552355	3553131	NA_peak_2907_G_Tb927.10.14530	3552736	3552890	Tb927.10.14530	-	154	FALSE	0	0	0	0	0	0	0	0	0	0	0	0	1	1	decreased	0	0	yes
1515	Tb927_10_v5.1	3554252	3555279	NA_peak_2908_G_Tb927.10.14550	3554440	3565009	Tb927.10.14550	-	839	FALSE	0	1	0	2	0	2	0	0	0	0	0	0	0.10247043485974937	0.14549752308908084	increased	0.6949875002403854	0.3474937501201927	yes
1516	Tb927_10_v5.1	3563294	3565569	NA_peak_2909_G_Tb927.10.14550	3554440	3565009	Tb927.10.14550	-	1715	FALSE	13	17	13	15	11	21	0	0	0	0	0	1	0.027281171477617994	0.0518121	increased	3.8048381608193287	2.069085747076331	no
1517	Tb927_10_v5.1	3569803	3570919	NA_peak_2910_G_Tb927.10.14570	3570566	3570685	Tb927.10.14570	-	119	FALSE	4	4	4	4	1	1	0	0	0	0	0	0	0.023140931308743732	0.0518121	increased	1.8812853965915748	0.9406426982957874	yes
1518	Tb927_10_v5.1	3571151	3573606	NA_peak_2911_G_Tb927.10.14580	3573087	3573173	Tb927.10.14580	-	86	FALSE	4	3	0	0	2	4	0	0	0	0	0	0	0.0655997	0.10285056741313932	increased	1.3714697817493129	0.6857348908746567	yes
1519	Tb927_10_v5.1	3576096	3576788	NA_peak_2912_G_Tb927.10.14610	3576208	3576467	Tb927.10.14610	-	259	FALSE	0	0	0	0	0	0	2	1	2	0	1	0	0.0633178	0.1017382650969524	decreased	-0.861654	0.430827	no
1520	Tb927_10_v5.1	3580824	3582199	NA_peak_2913_G_Tb927.10.14630	3582073	3582442	Tb927.10.14630	-	126	FALSE	15	17	20	15	25	10	0	0	0	0	0	0	0.027281171477617994	0.0518121	increased	4.12035	2.060176146749955	yes
1521	Tb927_10_v5.1	3588833	3589591	NA_peak_2914_G_Tb927.10.14690	3589098	3589287	Tb927.10.14690	-	189	FALSE	0	0	0	0	0	0	0	0	0	0	0	0	1	1	decreased	0	0	yes
1522	Tb927_10_v5.1	3596869	3598428	NA_peak_2915_G_Tb927.10.14750	3598118	3598486	Tb927.10.14750	-	310	FALSE	14	28	22	44	22	35	0	0	0	0	0	0	0.027281171477617994	0.0518121	increased	4.7456289334370165	2.3728144667185087	yes
1523	Tb927_10_v5.1	3605052	3606803	NA_peak_2916_G_Tb927.10.14790	3605928	3606396	Tb927.10.14790	-	468	FALSE	24	28	29	39	22	35	0	0	0	0	0	1	0.027707849358079864	0.0518121	increased	4.73736	2.535345236074792	yes
1524	Tb927_10_v5.1	3607388	3608276	NA_peak_2917_G_Tb927.10.14800	3607734	3609425	Tb927.10.14800	-	542	FALSE	36	44	30	41	0	0	6	7	2	5	5	6	0.11585149752593007	0.15423028580098105	increased	0.9463704748075972	3.034784795116911	yes
1525	Tb927_10_v5.1	3610192	3611145	NA_peak_2918_G_Tb927.10.14810	3610956	3611255	Tb927.10.14810	-	189	FALSE	21	21	38	39	13	16	0	0	0	0	0	0	0.027281171477617994	0.0518121	increased	4.570168552388691	2.285084276194345	yes
1526	Tb927_10_v5.1	3612402	3613718	NA_peak_2919_G_Tb927.10.14830	3613660	3613773	Tb927.10.14830	-	58	FALSE	11	1	9	0	9	0	2	3	0	1	1	2	0.34278171114791145	0.394392	increased	0.676482	1.5332286409948497	yes
1527	Tb927_10_v5.1	3613822	3615098	NA_peak_2920_G_Tb927.10.14840	3614814	3615153	Tb927.10.14840	-	284	FALSE	11	1	12	2	7	0	3	1	1	1	2	2	0.13801073756865956	0.1826031640223369	increased	0.7834066196901819	1.7533574767521432	yes
1528	Tb927_10_v5.1	3635589	3637377	NA_peak_2922_G_Tb927.10.14890	3635609	3637073	Tb927.10.14890	+	1464	FALSE	19	12	33	16	45	25	0	0	0	0	2	0	0.027707849358079864	0.0518121	increased	4.306055444834346	2.4171881392040326	yes
1529	Tb927_10_v5.1	3652961	3653345	NA_peak_2923_G_Tb927.10.14930	3649883	3653332	Tb927.10.14930	+	371	FALSE	0	0	0	0	0	0	0	0	0	0	0	0	1	1	decreased	0	0	no
1530	Tb927_10_v5.1	3654475	3656146	NA_peak_2924_G_Tb927.10.14950	3655776	3657855	Tb927.10.14950	+	370	FALSE	6	2	2	2	2	1	1	0	2	0	0	0	0.039359508888249725	0.0708033	increased	1.2603737373701789	1.0610139521386153	no
1531	Tb927_10_v5.1	3656415	3659156	NA_peak_2925_G_Tb927.10.14950	3655776	3657855	Tb927.10.14950	+	1440	FALSE	8	2	4	0	2	0	1	1	0	1	0	0	0.10405923452892793	0.14697223640132162	increased	0.9436296829619976	0.9718148414809988	yes
1532	Tb927_10_v5.1	3660352	3661128	NA_peak_2928_G_Tb927.10.14980	3660910	3662424	Tb927.10.14980	+	218	FALSE	0	1	0	1	3	0	0	0	0	0	0	0	0.10247043485974937	0.14549752308908084	increased	0.6666666666666666	0.3333333333333333	no
1533	Tb927_10_v5.1	3674253	3677688	NA_peak_2930_G_Tb927.10.15020	3673917	3676896	Tb927.10.15020	+	2643	FALSE	5	0	5	1	6	0	0	0	0	0	0	0	0.0655997	0.10285056741313932	increased	1.4962133205833192	0.7481066602916596	yes
1534	Tb927_10_v5.1	3680741	3682283	NA_peak_2931.2_G_Tb927.10.15040	3678803	3682011	Tb927.10.15040	+	1270	FALSE	1	0	1	0	2	0	0	0	1	0	1	1	0.5637028616507731	0.6317247427622117	increased	0.0974938	0.5487468750600963	no
1535	Tb927_10_v5.1	3701600	3702538	NA_peak_2933_G_Tb927.10.15170	3701493	3701967	Tb927.10.15170	+	367	FALSE	13	11	17	18	9	2	0	0	0	0	0	0	0.027707849358079864	0.0518121	increased	3.452843422212196	1.726421711106098	yes
1536	Tb927_10_v5.1	3703362	3703777	NA_peak_2934_G_Tb927.10.15180	3703441	3704103	Tb927.10.15180	+	336	FALSE	12	9	12	12	3	2	0	0	0	0	1	1	0.026014479622894226	0.0518121	increased	2.6680349583386325	1.6673508125026495	no
1537	Tb927_10_v5.1	3718807	3720516	NA_peak_2935_G_Tb927.10.15250	3718136	3719436	Tb927.10.15250	+	629	FALSE	2	2	4	3	6	8	0	0	0	0	0	0	0.027281171477617994	0.0518121	increased	2.2448555033049313	1.1224277516524657	yes
1538	Tb927_10_v5.1	3722456	3723373	NA_peak_2936_G_Tb927.10.15260	3722279	3724368	Tb927.10.15260	+	917	TRUE	23	9	9	3	0	0	0	0	0	0	0	0	0.0655997	0.10285056741313932	increased	2.2048031150826466	1.1024015575413233	no
1539	Tb927_10_v5.1	3741898	3743148	NA_peak_2937_G_Tb927.10.15300	3741779	3743317	Tb927.10.15300	+	1250	TRUE	1	1	1	0	2	0	0	0	0	0	0	0	0.0587817	0.0953177	increased	0.7641604167868593	0.3820802083934297	no
1540	Tb927_10_v5.1	3750999	3753271	NA_peak_2941_G_Tb927.10.15320	3752962	3753239	Tb927.10.15320	+	277	FALSE	4	2	8	1	7	0	1	0	0	0	1	0	0.0431144	0.0721424	increased	1.5128025995084715	1.0897346330875692	no
1541	Tb927_10_v5.1	3755042	3756995	NA_peak_2943_G_Tb927.10.15330	3755299	3757328	Tb927.10.15330	+	1696	FALSE	0	1	0	1	0	1	0	0	0	0	0	0	0.0832645	0.12489677499532564	increased	0.5	0.25	no
1542	Tb927_10_v5.1	3761016	3761815	NA_peak_2944_G_Tb927.10.15350	3758710	3762705	Tb927.10.15350	+	799	TRUE	14	0	21	0	33	0	0	0	0	0	0	0	0.10880943004054568	0.14697223640132162	increased	2.2423	1.1211487546246797	no
1543	Tb927_10_v5.1	3762244	3762952	NA_peak_2945_G_Tb927.10.15350	3758710	3762705	Tb927.10.15350	+	461	FALSE	10	14	12	24	12	19	0	0	0	0	0	0	0.027281171477617994	0.0518121	increased	3.9554976558650154	1.9777488279325075	yes
1544	Tb927_10_v5.1	3768967	3770043	NA_peak_2947_G_Tb927.10.15360	3768912	3769741	Tb927.10.15360	+	774	FALSE	15	6	17	9	14	9	0	0	0	0	0	0	0.027281171477617994	0.0518121	increased	3.5880044514805265	1.7940022257402632	no
1545	Tb927_10_v5.1	3796201	3797816	NA_peak_2948_G_Tb927.10.15450	3796047	3796834	Tb927.10.15450	+	633	FALSE	9	8	7	4	8	5	0	0	0	0	2	0	0.027707849358079864	0.0518121	increased	2.663951032109891	1.5961359328418048	yes
1546	Tb927_10_v5.1	3825498	3826095	NA_peak_2949_G_Tb927.10.15590	3825145	3825565	Tb927.10.15590	+	67	FALSE	0	0	0	0	0	0	0	0	0	0	0	0	1	1	decreased	0	0	yes
1547	Tb927_10_v5.1	3841391	3842957	NA_peak_2950_G_Tb927.10.15660	3841596	3842385	Tb927.10.15660	+	789	FALSE	32	27	17	15	21	14	6	4	0	1	1	0	0.027281171477617994	0.0518121	increased	3.2097855400265365	2.7931066061707632	yes
1548	Tb927_10_v5.1	3852804	3853812	NA_peak_2951_G_Tb927.10.15680	3853149	3853388	Tb927.10.15680	+	239	FALSE	0	0	0	0	0	0	0	0	0	0	0	0	1	1	decreased	0	0	yes
1549	Tb927_10_v5.1	3870102	3871215	NA_peak_2952_G_Tb927.10.15720	3870266	3870992	Tb927.10.15720	+	726	FALSE	11	8	3	0	1	0	0	1	0	0	0	0	0.0678892	0.10441588715278136	increased	1.4591479170272446	0.896241	yes
1550	Tb927_10_v5.1	3895763	3897426	NA_peak_2955_G_Tb927.10.15760	3896521	3897729	Tb927.10.15760	+	905	FALSE	5	0	4	1	1	0	0	0	0	0	1	0	0.10880943004054568	0.14697223640132162	increased	0.984482	0.6589075496340432	no
1551	Tb927_10_v5.1	3921315	3922149	NA_peak_2957_G_Tb927.10.15900	3921204	3921639	Tb927.10.15900	+	324	FALSE	0	0	0	0	0	0	0	0	0	0	0	0	1	1	decreased	0	0	yes
1552	Tb927_10_v5.1	3924489	3925322	NA_peak_2958_G_Tb927.10.15910	3923881	3924580	Tb927.10.15910	+	91	FALSE	26	20	2	2	0	2	4	2	0	0	0	0	0.039359508888249725	0.0708033	increased	1.6658669719161967	1.4840819185595182	yes
1553	Tb927_10_v5.1	3925366	3926931	NA_peak_2959_G_Tb927.10.15920	3925752	3926883	Tb927.10.15920	+	1131	FALSE	2	0	0	0	1	0	0	0	0	0	0	0	0.17971249487899976	0.2230319389770707	increased	0.430827	0.215414	no
1554	Tb927_10_v5.1	3927645	3928990	NA_peak_2961_G_Tb927.10.15930	3928506	3928989	Tb927.10.15930	+	483	FALSE	0	1	0	2	0	6	1	2	0	1	2	2	0.8907458009320663	0.9751481103266446	decreased	-0.227095	1.012267077078519	no
1555	Tb927_11_v5.1	37429	39362	NA_peak_3949_G_Tb927.11.167	38375	38949	Tb927.11.167	-	574	FALSE	15	18	24	22	22	28	0	0	0	0	0	0	0.027281171477617994	0.0518121	increased	4.4661481017433164	2.2330740508716587	yes
1556	Tb927_11_v5.1	41751	42819	NA_peak_3950_G_Tb927.11.190	42534	43124	Tb927.11.190	-	285	FALSE	6	3	0	2	1	1	1	0	0	0	0	0	0.0421682	0.0720497	increased	1.2320529037964598	0.7826931185648967	yes
1557	Tb927_11_v5.1	71607	73603	NA_peak_3951_G_Tb927.11.320	73129	73330	Tb927.11.320	-	201	FALSE	21	17	20	19	14	11	1	0	0	0	0	2	0.027281171477617994	0.0518121	increased	3.7084154555590407	2.2850348112330465	no
1558	Tb927_11_v5.1	84301	85277	NA_peak_3952_G_Tb927.11.370	85013	85144	Tb927.11.370	-	131	FALSE	72	100	82	104	65	85	0	0	0	0	0	0	0.027707849358079864	0.0518121	increased	6.401329977450902	3.200664988725451	yes
1559	Tb927_11_v5.1	85859	88406	NA_peak_3953_G_Tb927.11.380	87872	88128	Tb927.11.380	-	256	FALSE	22	29	12	16	7	9	3	5	3	6	1	4	0.027707849358079864	0.0518121	increased	1.8043396147130344	3.0212107269675377	yes
1560	Tb927_11_v5.1	90182	92570	NA_peak_3954_G_Tb927.11.400	92093	92202	Tb927.11.400	-	109	FALSE	8	7	2	3	0	1	2	2	4	1	1	2	0.3990751965482372	0.4564554840896455	increased	0.2796786508521063	1.652641924934525	yes
1561	Tb927_11_v5.1	109759	110901	NA_peak_3957_G_Tb927.11.485	110160	110855	Tb927.11.485	-	695	FALSE	8	8	2	3	3	4	0	0	0	0	0	0	0.0268567	0.0518121	increased	2.374456766415524	1.187228383207762	yes
1562	Tb927_11_v5.1	112407	114338	NA_peak_3958_G_Tb927.11.500	113175	118956	Tb927.11.500	-	1163	FALSE	22	32	61	80	94	123	0	0	0	0	0	0	0.027707849358079864	0.0518121	increased	5.897675717900798	2.9488378589503994	yes
1563	Tb927_11_v5.1	116739	119370	NA_peak_3959_G_Tb927.11.500	113175	118956	Tb927.11.500	-	2217	FALSE	12	22	24	35	28	48	0	0	0	0	0	0	0.027707849358079864	0.0518121	increased	4.751745617442988	2.375872808721493	no
1564	Tb927_11_v5.1	125015	127658	NA_peak_3960_G_Tb927.11.510	119846	127190	Tb927.11.510	-	2175	FALSE	23	29	40	50	49	63	0	0	0	0	0	0	0.027707849358079864	0.0518121	increased	5.360947772115662	2.680473886057831	no
1565	Tb927_11_v5.1	128631	129426	NA_peak_3961_G_Tb927.11.520	128203	128881	Tb927.11.520	-	250	FALSE	0	0	0	0	0	0	0	0	0	0	0	0	1	1	decreased	0	0	no
1566	Tb927_11_v5.1	138703	139547	NA_peak_3962_G_Tb927.11.550	137590	140116	Tb927.11.550	-	844	TRUE	11	15	0	0	0	0	8	10	1	0	2	1	0.6844698210251553	0.7565808215317918	decreased	-0.438226	1.4832734684601605	no
1567	Tb927_11_v5.1	143684	145731	NA_peak_3963_G_Tb927.11.590	145283	145374	Tb927.11.590	-	91	FALSE	25	26	18	23	8	11	5	5	1	1	1	1	0.027707849358079864	0.0518121	increased	2.6455299558650767	2.8510858115062567	yes
1568	Tb927_11_v5.1	148486	149490	NA_peak_3964_G_Tb927.11.620	149369	149508	Tb927.11.620	-	121	FALSE	3	2	2	2	0	0	0	0	0	0	0	0	0.0587817	0.0953177	increased	1.1258145836939113	0.5629072918469556	yes
1569	Tb927_11_v5.1	172170	173598	NA_peak_3965_G_Tb927.11.715	172500	173336	Tb927.11.715	-	836	FALSE	69	71	83	84	94	91	0	0	0	0	0	0	0.027707849358079864	0.0518121	increased	6.365722323615284	3.182861161807642	yes
1570	Tb927_11_v5.1	173598	174402	NA_peak_3965.2_G_Tb927.11.720	173768	174146	Tb927.11.720	-	378	FALSE	0	7	2	15	1	23	0	0	0	0	0	0	0.0431144	0.0721424	increased	2.361654166907052	1.180827083453526	yes
1571	Tb927_11_v5.1	184839	185964	NA_peak_3966_G_Tb927.11.740	185047	185145	Tb927.11.740	+	98	FALSE	10	9	16	12	15	14	0	0	0	0	0	0	0.027707849358079864	0.0518121	increased	3.7460254780874354	1.8730127390437177	yes
1572	Tb927_11_v5.1	190670	193973	NA_peak_3969_G_Tb927.11.760	189925	192640	Tb927.11.760	+	1970	FALSE	49	45	65	63	92	79	0	1	0	0	2	3	0.027707849358079864	0.0518121	increased	5.247989445077403	3.3881551393255616	yes
1573	Tb927_11_v5.1	197669	199397	NA_peak_3970_G_Tb927.11.780	196262	200442	Tb927.11.780	+	1728	TRUE	4	6	5	5	2	2	0	1	0	0	0	0	0.025596805385948558	0.0518121	increased	2.0781888366382653	1.2057610849857991	no
1574	Tb927_11_v5.1	204356	206078	NA_peak_3971_G_Tb927.11.800	204468	204672	Tb927.11.800	+	204	FALSE	19	15	20	24	19	15	0	0	0	0	0	0	0.0268567	0.0518121	increased	4.280004967054701	2.1400024835273506	yes
1575	Tb927_11_v5.1	207701	208593	NA_peak_3972_G_Tb927.11.810	207484	208963	Tb927.11.810	+	892	TRUE	3	1	0	0	0	0	2	0	1	0	1	0	1	1	decreased	-0.0974938	0.5487468750600963	no
1576	Tb927_11_v5.1	211884	212222	NA_peak_3973_G_Tb927.11.830	211698	212464	Tb927.11.830	+	338	TRUE	0	0	0	0	0	0	1	0	1	0	0	0	0.15729920705028502	0.20192973603479067	decreased	-0.333333	0.16666666666666666	no
1577	Tb927_11_v5.1	225191	226118	NA_peak_3974_G_Tb927.11.880	225041	225235	Tb927.11.880	+	44	FALSE	10	6	21	17	36	23	0	0	0	0	0	0	0.027707849358079864	0.0518121	increased	4.115093171187436	2.057546585593718	yes
1578	Tb927_11_v5.1	242544	243640	NA_peak_3975_G_Tb927.11.940	243064	243253	Tb927.11.940	+	189	FALSE	3	3	0	0	0	0	2	1	2	0	0	0	0.7854947471183542	0.8608951463335548	decreased	-0.0283208	0.6808270834535259	yes
1579	Tb927_11_v5.1	245464	247949	NA_peak_3976_G_Tb927.11.950	245031	246655	Tb927.11.950	+	1191	FALSE	17	23	20	26	7	15	1	1	1	0	4	3	0.027707849358079864	0.0518121	increased	2.9300273887030563	2.685335043499422	yes
1580	Tb927_11_v5.1	249535	251891	NA_peak_3977_G_Tb927.11.970	249583	249613	Tb927.11.970	+	30	FALSE	27	16	22	17	19	11	0	0	0	1	2	0	0.027281171477617994	0.0518121	increased	3.818372135949105	2.3400131514280784	yes
1581	Tb927_11_v5.1	262111	263732	NA_peak_3978_G_Tb927.11.1020	261684	262681	Tb927.11.1020	+	570	FALSE	21	18	21	17	17	15	0	1	1	1	0	0	0.027281171477617994	0.0518121	increased	3.7511067922671337	2.375553396133567	yes
1582	Tb927_11_v5.1	314905	315992	NA_peak_3980_G_Tb927.11.1110	314972	316981	Tb927.11.1110	+	1020	FALSE	1	13	0	24	0	37	0	3	1	0	0	1	0.10405923452892793	0.14697223640132162	increased	1.7831897708793192	1.558261552106326	no
1583	Tb927_11_v5.1	337528	338825	NA_peak_3982_G_Tb927.11.1150	336896	338321	Tb927.11.1150	+	793	FALSE	9	3	7	5	3	1	0	0	0	0	0	0	0.027281171477617994	0.0518121	increased	2.317815099268086	1.158907549634043	yes
1584	Tb927_11_v5.1	344566	346106	NA_peak_3983_G_Tb927.11.1170	344865	346084	Tb927.11.1170	+	1219	FALSE	2	0	2	1	0	0	4	3	6	3	4	2	0.025596805385948558	0.0518121	decreased	-1.47771	1.4338415511663165	no
1585	Tb927_11_v5.1	359397	360251	NA_peak_3984_G_Tb927.11.1230	359973	362190	Tb927.11.1230	+	278	FALSE	167	135	145	135	114	100	20	21	1	2	0	0	0.027281171477617994	0.0518121	increased	5.137342942619736	4.47479	no
1586	Tb927_11_v5.1	360254	361991	NA_peak_3985_G_Tb927.11.1230	359973	362190	Tb927.11.1230	+	1737	TRUE	9	7	11	8	11	7	0	0	0	0	0	0	0.0268567	0.0518121	increased	3.276963016295331	1.6384815081476656	no
1587	Tb927_11_v5.1	391659	393286	NA_peak_3986_G_Tb927.11.1340	390832	392396	Tb927.11.1340	+	737	FALSE	34	22	47	38	79	46	0	0	0	0	0	0	0.027707849358079864	0.0518121	increased	5.399954439858396	2.6999772199291985	yes
1588	Tb927_11_v5.1	396542	397867	NA_peak_3987_G_Tb927.11.1360	396640	397489	Tb927.11.1360	+	849	FALSE	3	2	2	2	1	0	0	0	0	0	0	0	0.039359508888249725	0.0708033	increased	1.2924812503605778	0.6462406251802889	yes
1589	Tb927_11_v5.1	407761	409073	NA_peak_3988_G_Tb927.11.1380	408078	409648	Tb927.11.1380	+	995	FALSE	1	2	3	1	1	0	0	0	0	0	0	0	0.039359508888249725	0.0708033	increased	1.0974937501201931	0.5487468750600963	no
1590	Tb927_11_v5.1	413960	415099	NA_peak_3989_G_Tb927.11.1400	414733	415187	Tb927.11.1400	+	366	FALSE	1	0	1	0	0	0	6	27	2	14	3	16	0.027707849358079864	0.0518121	decreased	-2.86567	1.7661688151412684	no
1591	Tb927_11_v5.1	424537	425526	NA_peak_3990_G_Tb927.11.1430	424756	425590	Tb927.11.1430	+	770	FALSE	73	44	29	22	42	23	1	0	0	0	0	0	0.027707849358079864	0.0518121	increased	5.023831044841233	2.678582189087284	no
1592	Tb927_11_v5.1	429707	431863	NA_peak_3991_G_Tb927.11.1450	429957	431257	Tb927.11.1450	+	1300	FALSE	3	0	5	0	2	0	4	19	1	22	4	14	0.11585149752593007	0.15423028580098105	decreased	-2.03772	2.0471801531474942	yes
1593	Tb927_11_v5.1	486080	488390	NA_peak_3994_G_Tb927.11.1560	486917	488037	Tb927.11.1560	-	1120	FALSE	6	6	3	2	0	0	3	2	2	1	1	2	0.3400846081830643	0.3915208923388657	increased	0.0741308	1.4962133205833197	yes
1594	Tb927_11_v5.1	494952	497415	NA_peak_3995_G_Tb927.11.1600	497075	497234	Tb927.11.1600	-	159	FALSE	2	3	1	2	0	1	2	1	2	1	1	1	0.7054569861112734	0.7758028385506978	decreased	0	1.1949875002403854	yes
1595	Tb927_11_v5.1	500794	502149	NA_peak_3996_G_Tb927.11.1620	501723	502064	Tb927.11.1620	-	341	FALSE	7	4	5	5	2	4	0	0	0	0	0	0	0.0268567	0.0518121	increased	2.399790615323032	1.199895307661516	yes
1596	Tb927_11_v5.1	517477	518757	NA_peak_3997_G_Tb927.11.1700	518097	518496	Tb927.11.1700	-	399	FALSE	56	79	60	66	54	70	4	2	0	0	0	0	0.027707849358079864	0.0518121	increased	5.362643479082264	3.3324701721425516	yes
1597	Tb927_11_v5.1	520393	522887	NA_peak_3998_G_Tb927.11.1720	521750	522583	Tb927.11.1720	-	833	FALSE	0	0	0	0	0	0	0	0	0	0	0	0	1	1	decreased	0	0	yes
1598	Tb927_11_v5.1	520395	521385	NA_peak_3999_G_Tb927.11.1710	520666	520973	Tb927.11.1710	-	307	FALSE	0	0	0	0	0	0	0	0	0	0	0	0	1	1	decreased	0	0	yes
1599	Tb927_11_v5.1	521388	522303	NA_peak_3999.2_G_Tb927.11.1720	521750	522583	Tb927.11.1720	-	553	FALSE	0	0	0	0	0	0	0	0	0	0	0	0	1	1	decreased	0	0	yes
1600	Tb927_11_v5.1	528599	530186	NA_peak_4000_G_Tb927.11.1750	529550	529781	Tb927.11.1750	-	231	FALSE	8	1	7	0	8	1	0	0	0	0	0	0	0.0412268	0.0720497	increased	1.8899750004807707	0.9449875002403854	yes
1601	Tb927_11_v5.1	536997	538774	NA_peak_4002_G_Tb927.11.1810	538378	539407	Tb927.11.1810	-	396	FALSE	32	4	26	2	27	1	0	0	0	0	0	0	0.027707849358079864	0.0518121	increased	3.252254523198007	1.6261272615990034	yes
1602	Tb927_11_v5.1	543831	544673	NA_peak_4003_G_Tb927.11.1830	543048	544387	Tb927.11.1830	-	556	FALSE	0	0	0	0	0	0	0	0	0	0	0	0	1	1	decreased	0	0	no
1603	Tb927_11_v5.1	610710	611934	NA_peak_4007_G_Tb927.11.2140	610925	611969	Tb927.11.2140	+	1009	FALSE	12	4	0	0	1	0	2	4	3	2	12	9	0.345231	0.3962846670453707	decreased	-1.24864	1.7947157268655487	no
1604	Tb927_11_v5.1	618604	620112	NA_peak_4008_G_Tb927.11.2180	619602	619819	Tb927.11.2180	+	217	FALSE	2	0	0	0	1	0	2	1	2	2	0	2	0.09769	0.14549752308908084	decreased	-0.792481	0.8270677086338148	yes
1605	Tb927_11_v5.1	627614	628420	NA_peak_4009_G_Tb927.11.2210	627628	628992	Tb927.11.2210	+	792	FALSE	1	0	1	0	0	0	3	0	0	0	1	1	0.25683925795785656	0.3141304345911781	decreased	-0.333333	0.5	no
1606	Tb927_11_v5.1	628423	629688	NA_peak_4009.2_G_Tb927.11.2210	627628	628992	Tb927.11.2210	+	569	FALSE	7	9	9	10	11	12	0	4	0	1	0	0	0.027281171477617994	0.0518121	increased	2.8444603220644837	1.9758848435134688	yes
1607	Tb927_11_v5.1	637783	639922	NA_peak_4010_G_Tb927.11.2250	638658	640377	Tb927.11.2250	+	1264	FALSE	30	25	27	19	16	11	7	3	3	2	7	2	0.027281171477617994	0.0518121	increased	2.214403231000353	3.3021891157405623	no
1608	Tb927_11_v5.1	640929	644454	NA_peak_4011_G_Tb927.11.2260	641252	644117	Tb927.11.2260	+	2865	FALSE	6	5	14	10	10	9	0	0	0	0	0	0	0.027281171477617994	0.0518121	increased	3.256666558424872	1.628333279212436	yes
1609	Tb927_11_v5.1	657562	658458	NA_peak_4012_G_Tb927.11.2300	657741	658880	Tb927.11.2300	+	717	FALSE	53	49	75	66	60	54	0	0	0	0	0	0	0.027707849358079864	0.0518121	increased	5.904142907821183	2.9520714539105914	no
1610	Tb927_11_v5.1	671538	672173	NA_peak_4013_G_Tb927.11.2340	671476	672359	Tb927.11.2340	+	635	TRUE	1	0	0	0	1	0	1	0	0	0	0	0	0.3173105078629141	0.3670439188092469	increased	0.16666666666666666	0.25	no
1611	Tb927_11_v5.1	682702	684886	NA_peak_4015_G_Tb927.11.2370	682425	683771	Tb927.11.2370	+	1069	FALSE	17	17	21	19	26	24	0	0	0	0	0	0	0.027281171477617994	0.0518121	increased	4.419992234724579	2.209996117362289	yes
1612	Tb927_11_v5.1	688325	689405	NA_peak_4016_G_Tb927.11.2400	689026	690021	Tb927.11.2400	+	379	FALSE	2	0	2	0	1	0	0	0	0	0	3	5	0.7054569861112734	0.7758028385506978	decreased	-0.0691729	0.7295739585136223	no
1613	Tb927_11_v5.1	689408	690807	NA_peak_4017_G_Tb927.11.2400	689026	690021	Tb927.11.2400	+	613	FALSE	8	8	9	10	5	6	0	0	0	0	0	0	0.027281171477617994	0.0518121	increased	3.0855878565313404	1.5427939282656702	no
1614	Tb927_11_v5.1	704256	705640	NA_peak_4018_G_Tb927.11.2430	704349	704938	Tb927.11.2430	-	589	FALSE	0	1	0	0	0	0	0	0	0	0	0	0	0.3173105078629141	0.3670439188092469	increased	0.16666666666666666	0.0833333	no
1615	Tb927_11_v5.1	717730	719094	NA_peak_4021_G_Tb927.11.2440	718553	719992	Tb927.11.2440	-	541	FALSE	45	61	42	57	21	23	6	2	1	0	0	0	0.027707849358079864	0.0518121	increased	4.402346785475543	3.0998929632008982	yes
1616	Tb927_11_v5.1	727822	730873	NA_peak_4022_G_Tb927.11.2490	728054	730053	Tb927.11.2490	-	1999	FALSE	0	2	0	2	1	2	1	2	4	1	3	2	0.1974660733580187	0.2445958190095177	decreased	-0.622828	1.2705617165410952	yes
1617	Tb927_11_v5.1	736558	738820	NA_peak_4023_G_Tb927.11.2510	738111	738414	Tb927.11.2510	-	303	FALSE	35	37	41	52	41	50	0	1	0	0	0	2	0.027281171477617994	0.0518121	increased	5.002978442709495	2.9323163048082725	yes
1618	Tb927_11_v5.1	742549	743289	NA_peak_4024_G_Tb927.11.2520	742597	742968	Tb927.11.2520	-	371	FALSE	48	58	13	17	2	6	5	4	1	1	6	9	0.11585149752593007	0.15423028580098105	increased	1.80513	3.0752603210257674	no
1619	Tb927_11_v5.1	753180	754116	NA_peak_4025_G_Tb927.11.2570	753736	754150	Tb927.11.2570	-	380	FALSE	53	67	74	110	72	102	0	0	0	0	0	0	0.027707849358079864	0.0518121	increased	6.290318331053839	3.14516	yes
1620	Tb927_11_v5.1	755635	756654	NA_peak_4026_G_Tb927.11.2580	756412	756638	Tb927.11.2580	-	226	FALSE	0	0	0	0	0	0	0	0	0	0	0	0	1	1	decreased	0	0	yes
1621	Tb927_11_v5.1	765585	765982	NA_peak_4027_G_Tb927.11.2610	765842	766671	Tb927.11.2610	-	140	FALSE	1	2	2	4	1	1	0	0	0	0	0	0	0.025596805385948558	0.0518121	increased	1.415308849388279	0.7076544246941395	yes
1622	Tb927_11_v5.1	766087	767536	NA_peak_4028_G_Tb927.11.2610	765842	766671	Tb927.11.2610	-	584	FALSE	11	8	0	2	0	2	8	6	2	1	1	1	0.3951080685904922	0.4529856828908124	decreased	-0.106238	1.7072545773189045	no
1623	Tb927_11_v5.1	771214	772657	NA_peak_4029_G_Tb927.11.2630	772083	772392	Tb927.11.2630	-	309	FALSE	0	1	0	0	0	0	0	1	0	1	0	0	0.3173105078629141	0.3670439188092469	decreased	-0.166667	0.25	yes
1624	Tb927_11_v5.1	775834	777419	NA_peak_4030_G_Tb927.11.2650	776710	777487	Tb927.11.2650	-	709	FALSE	12	10	15	11	10	12	2	0	0	0	2	0	0.027281171477617994	0.0518121	increased	3.1224633621392703	2.0895525146433536	yes
1625	Tb927_11_v5.1	780003	781083	NA_peak_4031_G_Tb927.11.2660	780145	780490	Tb927.11.2660	-	345	FALSE	10	9	2	3	0	3	1	0	0	0	8	6	0.3990751965482372	0.4564554840896455	increased	0.8981737151243165	1.6119668448121445	no
1626	Tb927_11_v5.1	788394	789719	NA_peak_4033_G_Tb927.11.2690	788003	791063	Tb927.11.2690	-	1325	TRUE	0	0	0	0	0	0	0	0	0	0	0	0	1	1	decreased	0	0	no
1627	Tb927_11_v5.1	790572	790897	NA_peak_4034_G_Tb927.11.2690	788003	791063	Tb927.11.2690	-	325	TRUE	0	0	0	0	0	0	0	0	0	0	0	0	1	1	decreased	0	0	no
1628	Tb927_11_v5.1	809659	810498	NA_peak_4036_G_Tb927.11.2770	810331	810671	Tb927.11.2770	-	167	FALSE	40	43	55	66	54	52	0	0	0	0	0	0	0.027707849358079864	0.0518121	increased	5.699951317309767	2.8499756586548846	yes
1629	Tb927_11_v5.1	823151	824389	NA_peak_4037_G_Tb927.11.2820	820517	823966	Tb927.11.2820	-	815	FALSE	22	18	7	9	5	11	0	0	0	0	0	0	0.027707849358079864	0.0518121	increased	3.5438904276383787	1.7719452138191891	no
1630	Tb927_11_v5.1	832598	833729	NA_peak_4038_G_Tb927.11.2840	833022	833551	Tb927.11.2840	-	529	FALSE	0	0	0	0	0	0	0	0	0	0	0	0	1	1	decreased	0	0	yes
1631	Tb927_11_v5.1	839139	840898	NA_peak_4041_G_Tb927.11.2860	834521	840109	Tb927.11.2860	-	970	FALSE	1	3	1	3	0	3	8	9	8	7	10	9	0.0268567	0.0518121	decreased	-1.90719	2.286928150941387	no
1632	Tb927_11_v5.1	841760	843219	NA_peak_4042_G_Tb927.11.2880	842799	844124	Tb927.11.2880	-	420	FALSE	16	16	21	20	14	15	1	0	0	0	0	0	0.027281171477617994	0.0518121	increased	3.9889275532542094	2.1611304432937715	yes
1633	Tb927_11_v5.1	847095	848525	NA_peak_4043_G_Tb927.11.2890	847336	848445	Tb927.11.2890	-	1109	FALSE	14	14	24	29	23	26	2	2	0	0	0	0	0.027281171477617994	0.0518121	increased	3.922408829673768	2.489525248410602	yes
1634	Tb927_11_v5.1	864141	864992	NA_peak_4044_G_Tb927.11.2980	864625	864914	Tb927.11.2980	-	289	FALSE	0	0	0	0	0	0	0	0	0	0	0	0	1	1	decreased	0	0	yes
1635	Tb927_11_v5.1	880443	882174	NA_peak_4045_G_Tb927.11.3080	881882	882660	Tb927.11.3080	-	292	FALSE	14	16	15	22	9	11	0	0	0	0	0	1	0.027707849358079864	0.0518121	increased	3.7374676647540648	2.0354004990437002	yes
1636	Tb927_11_v5.1	885961	887083	NA_peak_4046_G_Tb927.11.3110	886350	886459	Tb927.11.3110	-	109	FALSE	54	63	30	32	13	22	1	0	0	0	4	4	0.027707849358079864	0.0518121	increased	4.077835138601648	2.9795602675966117	yes
1637	Tb927_11_v5.1	889341	890867	NA_peak_4047_G_Tb927.11.3130	890533	891535	Tb927.11.3130	-	334	FALSE	9	7	6	5	3	3	1	1	0	0	0	0	0.0268567	0.0518121	increased	2.2857075862776868	1.4761871264721769	yes
1638	Tb927_11_v5.1	892608	894494	NA_peak_4048_G_Tb927.11.3140	893829	895180	Tb927.11.3140	-	665	FALSE	14	12	9	8	9	7	0	0	0	1	1	1	0.027707849358079864	0.0518121	increased	2.9035185841611075	1.951759292080553	yes
1639	Tb927_11_v5.1	912966	915529	NA_peak_4049_G_Tb927.11.3210	910448	913825	Tb927.11.3210	+	859	FALSE	0	0	0	0	0	0	0	0	0	0	0	0	1	1	decreased	0	0	no
1640	Tb927_11_v5.1	912966	915529	NA_peak_4049_G_Tb927.11.3220	913948	914997	Tb927.11.3220	-	1049	FALSE	0	0	0	0	0	0	0	0	0	0	0	0	1	1	decreased	0	0	no
1641	Tb927_11_v5.1	926968	928462	NA_peak_4050_G_Tb927.11.3240	926962	927151	Tb927.11.3240	+	183	FALSE	7	5	23	14	26	14	0	0	0	0	0	0	0.027281171477617994	0.0518121	increased	3.789765615803804	1.8948828079019016	yes
1642	Tb927_11_v5.1	941202	942771	NA_peak_4052_G_Tb927.11.3250	941341	941650	Tb927.11.3250	+	309	FALSE	5	8	7	7	21	18	0	0	0	0	0	0	0.027281171477617994	0.0518121	increased	3.410374439040725	1.7051872195203626	yes
1643	Tb927_11_v5.1	951153	952295	NA_peak_4053_G_Tb927.11.3270	950151	951560	Tb927.11.3270	+	407	FALSE	0	0	0	0	0	0	0	1	0	2	0	1	0.10247043485974937	0.14549752308908084	decreased	-0.597494	0.29874687506009634	yes
1644	Tb927_11_v5.1	954332	956383	NA_peak_4054_G_Tb927.11.3280	954064	956088	Tb927.11.3280	+	1756	FALSE	15	9	15	8	10	5	0	1	0	0	1	0	0.0268567	0.0518121	increased	3.0893745359480214	1.8780206013073442	yes
1645	Tb927_11_v5.1	967287	968933	NA_peak_4055_G_Tb927.11.3300	965042	968808	Tb927.11.3300	+	1521	FALSE	4	0	2	0	0	0	0	0	0	0	0	0	0.17971249487899976	0.2230319389770707	increased	0.6511484326014197	0.3255742163007099	no
1646	Tb927_11_v5.1	969813	972962	NA_peak_4056_G_Tb927.11.3310	969763	971716	Tb927.11.3310	+	1903	FALSE	0	33	0	66	0	78	0	0	0	0	0	0	0.10880943004054568	0.14697223640132162	increased	2.9095554633142022	1.4547777316571011	yes
1647	Tb927_11_v5.1	983550	984486	NA_peak_4057_G_Tb927.11.3350	983170	985929	Tb927.11.3350	+	936	TRUE	0	1	0	2	0	0	0	0	0	0	0	0	0.17971249487899976	0.2230319389770707	increased	0.430827	0.215414	no
1648	Tb927_11_v5.1	989278	989831	NA_peak_4059_G_Tb927.11.3360	988978	989376	Tb927.11.3360	+	98	FALSE	19	27	14	20	4	9	0	0	0	0	0	0	0.027707849358079864	0.0518121	increased	3.8453912041844953	1.922695602092248	yes
1649	Tb927_11_v5.1	992390	993417	NA_peak_4060_G_Tb927.11.3380	992385	993033	Tb927.11.3380	+	643	FALSE	130	95	128	96	110	82	0	0	0	0	0	0	0.027707849358079864	0.0518121	increased	6.733163482927671	3.3665817414638357	yes
1650	Tb927_11_v5.1	1006256	1007511	NA_peak_4061_G_Tb927.11.3390	1006725	1006911	Tb927.11.3390	+	186	FALSE	0	0	0	2	0	0	0	0	1	0	0	0	0.6547208460185769	0.7282596917604915	increased	0.0974938	0.21541354172676305	yes
1651	Tb927_11_v5.1	1020022	1021257	NA_peak_4063_G_Tb927.11.3440	1018188	1021717	Tb927.11.3440	+	1235	TRUE	1	0	0	0	0	0	9	2	9	0	8	1	0.0421682	0.0720497	decreased	-1.89979	1.1165619743281825	no
1652	Tb927_11_v5.1	1031332	1032355	NA_peak_4064_G_Tb927.11.3480	1031262	1031631	Tb927.11.3480	+	299	FALSE	19	20	17	16	0	3	0	0	0	0	0	0	0.0431144	0.0721424	increased	3.161938893393129	1.5809694466965645	yes
1653	Tb927_11_v5.1	1041576	1042446	NA_peak_4065_G_Tb927.11.3510	1041687	1042392	Tb927.11.3510	+	705	FALSE	17	20	9	10	0	0	0	0	0	0	0	0	0.0678892	0.10441588715278136	increased	2.557267022957621	1.2786335114788108	no
1654	Tb927_11_v5.1	1043636	1044207	NA_peak_4066_G_Tb927.11.3520	1043413	1043709	Tb927.11.3520	+	73	FALSE	53	26	45	26	10	5	1	0	2	0	14	1	0.0577796	0.0950425	increased	3.2234609142626995	2.860372639852962	yes
1655	Tb927_11_v5.1	1069739	1070787	NA_peak_4069_G_Tb927.11.3620	1068785	1069781	Tb927.11.3620	+	42	FALSE	6	11	14	13	3	5	0	1	0	0	0	0	0.027707849358079864	0.0518121	increased	2.9485875735276728	1.6409604534305031	yes
1656	Tb927_11_v5.1	1076160	1078244	NA_peak_4070_G_Tb927.11.3650	1077155	1080404	Tb927.11.3650	+	1089	FALSE	14	12	15	15	13	18	0	0	0	0	0	0	0.027281171477617994	0.0518121	increased	3.94377	1.97188	no
1657	Tb927_11_v5.1	1079805	1083110	NA_peak_4071_G_Tb927.11.3650	1077155	1080404	Tb927.11.3650	+	599	FALSE	22	20	28	28	27	23	0	0	0	0	0	0	0.027281171477617994	0.0518121	increased	4.670693131978278	2.3353465659891395	yes
1658	Tb927_11_v5.1	1084612	1085965	NA_peak_4074_G_Tb927.11.3680	1084665	1084984	Tb927.11.3680	+	319	FALSE	2	3	1	1	0	1	2	0	0	0	0	0	0.0587817	0.0953177	increased	0.8333333333333333	0.680827	yes
1659	Tb927_11_v5.1	1088435	1089380	NA_peak_4075_G_Tb927.11.3700	1088720	1089219	Tb927.11.3700	+	499	FALSE	152	130	150	133	169	128	1	1	0	0	9	6	0.027707849358079864	0.0518121	increased	5.8144399914381575	4.262100498543241	no
1660	Tb927_11_v5.1	1089778	1091102	NA_peak_4076_G_Tb927.11.3705	1089825	1090228	Tb927.11.3705	+	403	FALSE	12	15	17	19	17	17	0	0	0	0	0	0	0.026014479622894226	0.0518121	increased	4.088690469559232	2.044345234779616	yes
1661	Tb927_11_v5.1	1095646	1096058	NA_peak_4077_G_Tb927.11.3720	1094859	1098373	Tb927.11.3720	+	412	TRUE	8	0	6	0	5	0	0	0	0	0	0	0	0.10880943004054568	0.14697223640132162	increased	1.4270404040368454	0.7135202020184227	no
1662	Tb927_11_v5.1	1102257	1103562	NA_peak_4078_G_Tb927.11.3730	1102085	1102724	Tb927.11.3730	+	467	FALSE	11	12	13	7	5	4	1	1	1	1	0	0	0.027707849358079864	0.0518121	increased	2.499941289421395	1.916637311377364	yes
1663	Tb927_11_v5.1	1104195	1105764	NA_peak_4079_G_Tb927.11.3740	1104383	1104752	Tb927.11.3740	+	369	FALSE	3	0	1	0	0	0	3	0	1	0	1	0	0.3173105078629141	0.3670439188092469	decreased	-0.166667	0.5833333333333333	yes
1664	Tb927_11_v5.1	1109510	1112360	NA_peak_4081_G_Tb927.11.3760	1107887	1110084	Tb927.11.3760	+	574	FALSE	47	31	62	36	51	33	0	0	0	0	1	0	0.027707849358079864	0.0518121	increased	5.25993	2.7966331957701214	yes
1665	Tb927_11_v5.1	1119860	1120505	NA_peak_4082_G_Tb927.11.3810	1119324	1119893	Tb927.11.3810	+	33	FALSE	1	0	0	0	0	0	5	0	2	0	6	0	0.10880943004054568	0.14697223640132162	decreased	-0.996213	0.6647733269583264	yes
1666	Tb927_11_v5.1	1130787	1132289	NA_peak_4083_G_Tb927.11.3850	1130361	1131701	Tb927.11.3850	+	914	FALSE	4	5	5	5	1	1	0	1	0	0	0	0	0.0264345	0.0518121	increased	1.8461359328418048	1.089734633087569	yes
1667	Tb927_11_v5.1	1141659	1142305	NA_peak_4084_G_Tb927.11.3890	1141832	1141960	Tb927.11.3890	+	128	FALSE	2	0	0	0	0	0	1	0	1	0	10	0	0.4142161782425252	0.4704468121525696	decreased	-0.645745	0.5870328432798712	yes
1668	Tb927_11_v5.1	1166513	1168428	NA_peak_4085_G_Tb927.11.3980	1166235	1166957	Tb927.11.3980	+	444	FALSE	3	3	0	0	0	0	0	0	0	0	0	0	0.15729920705028502	0.20192973603479067	increased	0.6666666666666666	0.3333333333333333	yes
1669	Tb927_11_v5.1	1170984	1172387	NA_peak_4086_G_Tb927.11.4000	1170754	1171877	Tb927.11.4000	+	893	FALSE	9	12	10	12	15	7	0	0	0	0	0	0	0.027281171477617994	0.0518121	increased	3.5303731916344745	1.7651865958172372	yes
1670	Tb927_11_v5.1	1187253	1188310	NA_peak_4088_G_Tb927.11.4040	1186521	1187494	Tb927.11.4040	+	241	FALSE	41	26	20	17	19	25	0	0	0	0	5	6	0.027707849358079864	0.0518121	increased	3.7232496232354992	2.760344382080876	yes
1671	Tb927_11_v5.1	1201484	1203190	NA_peak_4090_G_Tb927.11.4100	1202224	1202433	Tb927.11.4100	+	209	FALSE	1	6	0	3	0	0	1	2	0	1	0	0	0.17971249487899976	0.2230319389770707	increased	0.37039873688940794	0.7826931185648967	no
1672	Tb927_11_v5.1	1219048	1220306	NA_peak_4091_G_Tb927.11.4180	1220137	1222549	Tb927.11.4180	-	169	FALSE	2	3	4	5	2	2	0	0	0	0	0	0	0.026014479622894226	0.0518121	increased	1.9436296829619977	0.9718148414809988	yes
1673	Tb927_11_v5.1	1220929	1221365	NA_peak_4092_G_Tb927.11.4180	1220137	1222549	Tb927.11.4180	-	436	TRUE	29	20	23	13	31	25	0	0	0	0	0	0	0.027707849358079864	0.0518121	increased	4.565327526551188	2.282663763275594	no
1674	Tb927_11_v5.1	1229144	1231304	NA_peak_4093_G_Tb927.11.4210	1229923	1232058	Tb927.11.4210	-	1381	FALSE	65	87	56	83	24	27	7	6	0	0	0	2	0.027707849358079864	0.0518121	increased	4.464654477332137	3.4643801424625287	yes
1675	Tb927_11_v5.1	1233815	1236987	NA_peak_4094_G_Tb927.11.4230	1236833	1237007	Tb927.11.4230	-	154	FALSE	11	4	10	3	7	2	6	7	5	5	7	6	0.6844698210251553	0.7565808215317918	decreased	-0.138892	2.7279932967103737	yes
1676	Tb927_11_v5.1	1278245	1279687	NA_peak_4100_G_Tb927.11.4420	1278742	1280597	Tb927.11.4420	-	945	FALSE	10	13	17	17	16	20	0	0	0	0	0	1	0.027281171477617994	0.0518121	increased	3.847736134601437	2.090534733967385	no
1677	Tb927_11_v5.1	1282180	1283262	NA_peak_4101_G_Tb927.11.4430	1282405	1283900	Tb927.11.4430	-	857	FALSE	45	81	43	72	35	55	9	11	0	0	0	0	0.027707849358079864	0.0518121	increased	4.6001265776806335	3.451211721441737	yes
1678	Tb927_11_v5.1	1292230	1294078	NA_peak_4103_G_Tb927.11.4450	1292324	1292537	Tb927.11.4450	+	213	FALSE	1	1	2	1	8	9	0	0	0	0	0	0	0.026014479622894226	0.0518121	increased	1.846135932841805	0.9230679664209024	yes
1679	Tb927_11_v5.1	1322103	1323370	NA_peak_4105_G_Tb927.11.4560	1321593	1322342	Tb927.11.4560	+	239	FALSE	0	0	0	0	0	0	0	7	0	5	0	8	0.10880943004054568	0.14697223640132162	decreased	-1.45915	0.7295739585136224	no
1680	Tb927_11_v5.1	1323373	1325287	NA_peak_4105.2_G_Tb927.11.4570	1323214	1324362	Tb927.11.4570	+	989	FALSE	0	0	0	0	0	0	0	0	0	0	0	0	1	1	decreased	0	0	yes
1681	Tb927_11_v5.1	1323373	1325315	NA_peak_4105.3_G_Tb927.11.4570	1323214	1324362	Tb927.11.4570	+	989	FALSE	0	4	0	3	0	1	0	0	0	0	0	0	0.10880943004054568	0.14697223640132162	increased	0.8869880158145603	0.44349400790728016	yes
1682	Tb927_11_v5.1	1326266	1327405	NA_peak_4106_G_Tb927.11.4590	1326173	1326552	Tb927.11.4590	+	286	FALSE	0	2	2	0	0	0	0	0	0	0	0	0	0.15729920705028502	0.20192973603479067	increased	0.5283208335737187	0.26416041678685936	yes
1683	Tb927_11_v5.1	1385198	1387052	NA_peak_4107_G_Tb927.11.4800	1384714	1386086	Tb927.11.4800	+	888	FALSE	27	0	18	0	15	0	2	0	0	0	1	0	0.10880943004054568	0.14697223640132162	increased	1.7450533224633389	1.3033537446851955	yes
1684	Tb927_11_v5.1	1386053	1387025	NA_peak_4108_G_Tb927.11.4800	1384714	1386086	Tb927.11.4800	+	33	FALSE	0	0	0	0	0	0	0	0	0	0	0	0	1	1	decreased	0	0	yes
1685	Tb927_11_v5.1	1395735	1397153	NA_peak_4109_G_Tb927.11.4860	1395709	1395772	Tb927.11.4860	+	37	FALSE	23	13	17	13	18	11	0	0	0	0	1	0	0.0268567	0.0518121	increased	3.8670812267405705	2.100207280036952	yes
1686	Tb927_11_v5.1	1401587	1402474	NA_peak_4110_G_Tb927.11.4900	1402010	1402637	Tb927.11.4900	+	464	FALSE	14	15	31	30	8	3	2	3	0	0	2	2	0.027281171477617994	0.0518121	increased	2.712687400879039	2.482158284133431	no
1687	Tb927_11_v5.1	1405351	1406741	NA_peak_4111_G_Tb927.11.4920	1406475	1406749	Tb927.11.4920	+	266	FALSE	0	1	0	1	0	0	0	0	0	0	0	0	0.15729920705028502	0.20192973603479067	increased	0.3333333333333333	0.16666666666666666	no
1688	Tb927_11_v5.1	1409395	1410240	NA_peak_4112_G_Tb927.11.4940	1409528	1409673	Tb927.11.4940	+	145	FALSE	36	29	15	14	18	14	0	0	0	0	0	0	0.027281171477617994	0.0518121	increased	4.363008777649681	2.1815043888248407	yes
1689	Tb927_11_v5.1	1413105	1415186	NA_peak_4113_G_Tb927.11.4950	1412182	1415040	Tb927.11.4950	+	1935	FALSE	12	10	10	14	9	11	0	0	0	0	0	0	0.027281171477617994	0.0518121	increased	3.5721806911054537	1.7860903455527268	no
1690	Tb927_11_v5.1	1418616	1419657	NA_peak_4114_G_Tb927.11.4970	1418797	1418854	Tb927.11.4970	+	57	FALSE	9	8	5	4	3	1	0	0	0	0	0	0	0.027707849358079864	0.0518121	increased	2.399790615323032	1.199895307661516	yes
1691	Tb927_11_v5.1	1440546	1442072	NA_peak_4116_G_Tb927.11.5040	1440351	1441476	Tb927.11.5040	+	930	FALSE	14	14	24	17	17	16	0	0	0	0	0	0	0.0268567	0.0518121	increased	4.147491704187789	2.0737458520938943	yes
1692	Tb927_11_v5.1	1450743	1451683	NA_peak_4117_G_Tb927.11.5070	1451019	1451198	Tb927.11.5070	+	179	FALSE	13	17	15	18	13	15	0	0	0	0	0	0	0.0268567	0.0518121	increased	4.005427059833519	2.0027135299167598	yes
1693	Tb927_11_v5.1	1453133	1454252	NA_peak_4118_G_Tb927.11.5080	1452298	1453880	Tb927.11.5080	+	747	FALSE	4	3	1	1	3	1	0	0	0	0	0	0	0.025596805385948558	0.0518121	increased	1.553654682481227	0.7768273412406135	yes
1694	Tb927_11_v5.1	1483279	1483756	NA_peak_4121_G_Tb927.11.5190	1483301	1484610	Tb927.11.5190	+	455	FALSE	0	0	0	0	0	0	0	0	0	0	0	0	1	1	decreased	0	0	no
1695	Tb927_11_v5.1	1507095	1509417	NA_peak_4122_G_Tb927.11.5280	1508172	1508652	Tb927.11.5280	+	480	FALSE	5	6	5	3	1	3	2	1	1	1	4	3	0.1755543027732298	0.2230319389770707	increased	0.6783982213152331	1.823680876592369	yes
1696	Tb927_11_v5.1	1509804	1510836	NA_peak_4123_G_Tb927.11.5290	1509789	1510481	Tb927.11.5290	+	677	FALSE	0	0	0	0	0	1	0	0	0	1	0	0	1	1	decreased	0	0.16666666666666666	yes
1697	Tb927_11_v5.1	1517164	1519020	NA_peak_4124_G_Tb927.11.5310	1516066	1518015	Tb927.11.5310	+	851	FALSE	5	1	3	3	3	2	0	0	0	0	0	0	0.026014479622894226	0.0518121	increased	1.861654166907052	0.930827	yes
1698	Tb927_11_v5.1	1539765	1541416	NA_peak_4126_G_Tb927.11.5410	1539901	1541160	Tb927.11.5410	+	1259	FALSE	0	0	0	0	0	0	2	2	0	1	0	0	0.10247043485974937	0.14549752308908084	decreased	-0.694988	0.3474937501201927	yes
1699	Tb927_11_v5.1	1548413	1550096	NA_peak_4127_G_Tb927.11.5440	1548608	1549792	Tb927.11.5440	+	1184	FALSE	10	11	11	15	9	13	0	0	0	0	0	0	0.027281171477617994	0.0518121	increased	3.626439939504096	1.813219969752048	no
1700	Tb927_11_v5.1	1565007	1566738	NA_peak_4128_G_Tb927.11.5500	1565193	1565552	Tb927.11.5500	+	359	FALSE	4	3	4	4	3	4	1	2	1	3	1	1	0.025596805385948558	0.0518121	increased	0.9504583131380484	1.7393895733558835	yes
1701	Tb927_11_v5.1	1567804	1569740	NA_peak_4129_G_Tb927.11.5520	1568091	1568669	Tb927.11.5520	+	578	FALSE	19	15	42	22	29	23	0	0	0	0	2	0	0.027707849358079864	0.0518121	increased	4.363107566875832	2.445714200224776	yes
1702	Tb927_11_v5.1	1573105	1575121	NA_peak_4130_G_Tb927.11.5550	1574474	1575056	Tb927.11.5550	+	582	FALSE	5	3	5	2	3	4	7	6	10	11	8	7	0.0268567	0.0518121	decreased	-0.99081	2.67487	no
1703	Tb927_11_v5.1	1588404	1589308	NA_peak_4131_G_Tb927.11.5610	1588527	1588786	Tb927.11.5610	+	259	FALSE	31	30	10	8	0	0	0	1	0	0	6	6	0.11484960926328612	0.15363410860099128	increased	1.6614738477252131	1.9331885645484743	yes
1704	Tb927_11_v5.1	1590055	1591855	NA_peak_4132_G_Tb927.11.5620	1590342	1590511	Tb927.11.5620	+	169	FALSE	59	47	75	58	60	46	0	0	0	0	1	0	0.027281171477617994	0.0518121	increased	5.684624974729271	3.0089791540313024	yes
1705	Tb927_11_v5.1	1595998	1596880	NA_peak_4133_G_Tb927.11.5640	1596094	1596699	Tb927.11.5640	+	605	FALSE	1	0	0	0	0	0	0	0	0	0	0	0	0.3173105078629141	0.3670439188092469	increased	0.16666666666666666	0.0833333	no
1706	Tb927_11_v5.1	1598305	1599523	NA_peak_4134_G_Tb927.11.5650	1598768	1599257	Tb927.11.5650	+	489	FALSE	31	28	32	27	18	15	3	3	0	0	0	0	0.027707849358079864	0.0518121	increased	3.9929429249978714	2.6631381291656018	yes
1707	Tb927_11_v5.1	1608033	1608955	NA_peak_4135_G_Tb927.11.5690	1608113	1608512	Tb927.11.5690	+	399	FALSE	0	0	1	0	0	0	1	1	2	1	2	0	0.0338949	0.0627766	decreased	-0.861654	0.5974937501201927	yes
1708	Tb927_11_v5.1	1638879	1640546	NA_peak_4137_G_Tb927.11.5770	1640194	1640705	Tb927.11.5770	+	352	FALSE	0	0	0	0	1	0	5	1	4	2	8	2	0.027281171477617994	0.0518121	decreased	-1.87446	1.1038950498744284	no
1709	Tb927_11_v5.1	1651092	1652561	NA_peak_4140_G_Tb927.11.5810	1651102	1651466	Tb927.11.5810	+	364	FALSE	23	16	24	16	15	11	1	0	0	0	0	0	0.027281171477617994	0.0518121	increased	3.9981178122862864	2.16573	yes
1710	Tb927_11_v5.1	1655557	1656173	NA_peak_4142_G_Tb927.11.5840	1655258	1656121	Tb927.11.5840	+	564	FALSE	1	0	2	0	0	0	0	0	0	0	0	0	0.17971249487899976	0.2230319389770707	increased	0.430827	0.215414	no
1711	Tb927_11_v5.1	1658600	1659491	NA_peak_4143_G_Tb927.11.5850	1658418	1659460	Tb927.11.5850	+	860	FALSE	0	0	1	2	0	1	0	0	0	0	0	0	0.10247043485974937	0.14549752308908084	increased	0.5974937501201927	0.29874687506009634	no
1712	Tb927_11_v5.1	1691664	1692593	NA_peak_4145_G_Tb927.11.5960	1691937	1692343	Tb927.11.5960	-	406	FALSE	4	1	6	2	7	3	0	0	0	0	0	0	0.027707849358079864	0.0518121	increased	2.1190409196110203	1.0595204598055101	yes
1713	Tb927_11_v5.1	1700978	1701976	NA_peak_4146_G_Tb927.11.6010	1701618	1701845	Tb927.11.6010	-	227	FALSE	8	13	6	5	2	3	0	0	0	0	0	0	0.027707849358079864	0.0518121	increased	2.6590933078333054	1.3295466539166527	yes
1714	Tb927_11_v5.1	1713275	1714258	NA_peak_4147_G_Tb927.11.6060	1713786	1714031	Tb927.11.6060	-	245	FALSE	22	25	11	14	0	0	13	19	4	6	6	7	0.24625169969252705	0.30194222937662346	decreased	-0.391678	2.9818146438729443	yes
1715	Tb927_11_v5.1	1728420	1729165	NA_peak_4150_G_Tb927.11.6130	1729071	1730560	Tb927.11.6130	-	94	FALSE	72	71	84	85	77	75	0	0	0	0	0	0	0.027707849358079864	0.0518121	increased	6.28812	3.14406	yes
1716	Tb927_11_v5.1	1731459	1732849	NA_peak_4151_G_Tb927.11.6150	1732389	1732739	Tb927.11.6150	-	350	FALSE	0	2	0	1	0	1	1	0	0	0	0	1	0.4142161782425252	0.4704468121525696	increased	0.26416041678685936	0.46541354172676297	yes
1717	Tb927_11_v5.1	1750470	1754002	NA_peak_4152_G_Tb927.11.6230	1751896	1753965	Tb927.11.6230	-	2069	FALSE	21	31	42	63	49	89	0	0	0	0	0	0	0.027707849358079864	0.0518121	increased	5.503567609907299	2.7517838049536496	yes
1718	Tb927_11_v5.1	1756108	1757863	NA_peak_4153_G_Tb927.11.6240	1755772	1757721	Tb927.11.6240	-	1613	FALSE	0	6	1	7	1	5	2	2	3	2	3	2	0.3400846081830643	0.3915208923388657	increased	0.00874457	1.727680618805282	no
1719	Tb927_11_v5.1	1770812	1772257	NA_peak_4155_G_Tb927.11.6300	1772251	1772326	Tb927.11.6300	-	6	FALSE	5	5	1	4	0	1	0	0	0	0	0	0	0.0412268	0.0720497	increased	1.5819755160549456	0.7909877580274728	yes
1720	Tb927_11_v5.1	1783157	1785069	NA_peak_4156_G_Tb927.11.6350	1784983	1785112	Tb927.11.6350	-	86	FALSE	7	8	4	5	3	3	0	1	0	0	0	1	0.027281171477617994	0.0518121	increased	2.179469266175138	1.4230679664209025	yes
1721	Tb927_11_v5.1	1789711	1791359	NA_peak_4157_G_Tb927.11.6370	1790358	1790954	Tb927.11.6370	-	596	FALSE	13	19	21	23	21	27	0	0	0	0	0	0	0.027281171477617994	0.0518121	increased	4.406743946166387	2.2033719730831933	yes
1722	Tb927_11_v5.1	1792531	1793849	NA_peak_4158_G_Tb927.11.6380	1793831	1794160	Tb927.11.6380	-	18	FALSE	3	2	2	2	0	2	0	0	0	0	0	0	0.0338949	0.0627766	increased	1.3899750004807707	0.6949875002403854	yes
1723	Tb927_11_v5.1	1816615	1818089	NA_peak_4159_G_Tb927.11.6440	1818005	1821093	Tb927.11.6440	-	84	FALSE	108	153	106	128	118	146	7	4	1	0	0	1	0.027707849358079864	0.0518121	increased	5.760037853425528	4.100340275860658	yes
1724	Tb927_11_v5.1	1822653	1823729	NA_peak_4160_G_Tb927.11.6450	1823092	1823695	Tb927.11.6450	-	603	FALSE	0	2	0	1	0	1	0	1	0	0	0	0	0.0832645	0.12489677499532564	increased	0.4308270834535261	0.3820802083934297	yes
1725	Tb927_11_v5.1	1823960	1826877	NA_peak_4160.2_G_Tb927.11.6460	1825127	1825896	Tb927.11.6460	-	769	FALSE	4	5	7	8	12	11	0	0	0	0	0	0	0.027707849358079864	0.0518121	increased	3.0603696359855133	1.5301848179927564	yes
1726	Tb927_11_v5.1	1859607	1861819	NA_peak_4162_G_Tb927.11.6600	1861584	1864623	Tb927.11.6600	-	235	FALSE	0	2	0	4	0	3	0	0	0	0	0	0	0.10880943004054568	0.14697223640132162	increased	0.984482	0.4922408829673765	no
1727	Tb927_11_v5.1	1867387	1868343	NA_peak_4164_G_Tb927.11.6620	1867980	1868098	Tb927.11.6620	-	118	FALSE	28	42	12	10	10	13	5	7	0	0	1	0	0.027707849358079864	0.0518121	increased	3.0209901877636343	2.60799	yes
1728	Tb927_11_v5.1	1922935	1924163	NA_peak_4167_G_Tb927.11.6820	1923956	1924135	Tb927.11.6820	-	179	FALSE	4	3	3	3	3	2	0	0	0	0	2	11	0.3400846081830643	0.3915208923388657	increased	1.1228275990277008	1.4230679664209025	yes
1729	Tb927_11_v5.1	1964354	1966208	NA_peak_4169_G_Tb927.11.6990	1965994	1967675	Tb927.11.6990	-	214	FALSE	25	70	26	83	14	73	0	0	0	0	0	1	0.027707849358079864	0.0518121	increased	5.185622620637578	2.7594779769854565	yes
1730	Tb927_11_v5.1	1969684	1970710	NA_peak_4171_G_Tb927.11.7010	1970068	1973617	Tb927.11.7010	-	642	FALSE	15	0	23	0	24	0	0	0	0	0	0	0	0.10880943004054568	0.14697223640132162	increased	2.204803115082647	1.1024015575413235	yes
1731	Tb927_11_v5.1	1975533	1977347	NA_peak_4172_G_Tb927.11.7020	1977048	1977554	Tb927.11.7020	-	299	FALSE	6	6	3	3	1	1	0	0	0	0	0	0	0.0264345	0.0518121	increased	1.9357849740192008	0.9678924870096006	yes
1732	Tb927_11_v5.1	1987442	1988515	NA_peak_4174_G_Tb927.11.7080	1988134	1988365	Tb927.11.7080	-	231	FALSE	39	54	48	69	39	62	0	0	0	0	0	0	0.027281171477617994	0.0518121	increased	5.69108	2.8455407239882886	yes
1733	Tb927_11_v5.1	2035469	2036726	NA_peak_4176_G_Tb927.11.7218	2035793	2035932	Tb927.11.7218	+	139	FALSE	8	9	12	11	0	0	0	0	0	0	0	0	0.0678892	0.10441588715278136	increased	2.2962092191986536	1.1481046095993268	yes
1734	Tb927_11_v5.1	2079426	2080585	NA_peak_4178_G_Tb927.11.7380	2079692	2081399	Tb927.11.7380	+	893	FALSE	5	6	10	11	8	8	0	0	0	0	0	0	0.027281171477617994	0.0518121	increased	3.1294269241703057	1.5647134620851528	no
1735	Tb927_11_v5.1	2081005	2083266	NA_peak_4179_G_Tb927.11.7390	2082515	2083281	Tb927.11.7390	+	751	FALSE	12	13	22	25	26	25	3	2	5	3	4	3	0.026014479622894226	0.0518121	increased	2.2825450730619465	3.2232480525859195	no
1736	Tb927_11_v5.1	2116616	2117813	NA_peak_4181_G_Tb927.11.7460	2117594	2117817	Tb927.11.7460	-	219	FALSE	21	31	17	23	2	8	3	4	0	0	2	4	0.0431144	0.0721424	increased	2.456731322078059	2.5998354427883426	yes
1737	Tb927_11_v5.1	2120887	2121441	NA_peak_4182_G_Tb927.11.7475	2121058	2121174	Tb927.11.7475	-	116	FALSE	20	15	20	22	0	0	0	0	0	0	11	12	0.11484960926328612	0.15363410860099128	increased	1.6704657637920473	2.049466585039732	yes
1738	Tb927_11_v5.1	2142124	2144027	NA_peak_4184_G_Tb927.11.7570	2141314	2142733	Tb927.11.7570	-	609	FALSE	0	2	0	1	0	2	1	0	2	0	0	0	0.580912	0.6502600968089592	increased	0.26416041678685936	0.5629072918469556	no
1739	Tb927_11_v5.1	2159952	2160295	NA_peak_4185_G_Tb927.11.7630	2160069	2160749	Tb927.11.7630	-	226	FALSE	1	0	1	0	2	0	8	0	7	0	5	0	0.10880943004054568	0.14697223640132162	decreased	-0.861654	1.0283208335737188	no
1740	Tb927_11_v5.1	2206378	2209196	NA_peak_4187_G_Tb927.11.7810	2209024	2210087	Tb927.11.7810	-	172	FALSE	4	10	2	9	3	6	0	0	0	0	0	1	0.027707849358079864	0.0518121	increased	2.4159342051984636	1.3746337692658983	yes
1741	Tb927_11_v5.1	2217026	2218057	NA_peak_4188_G_Tb927.11.7830	2217906	2218355	Tb927.11.7830	-	151	FALSE	0	2	1	2	0	0	0	0	0	0	0	0	0.10247043485974937	0.14549752308908084	increased	0.6949875002403854	0.3474937501201927	yes
1742	Tb927_11_v5.1	2218945	2220094	NA_peak_4189_G_Tb927.11.7840	2219507	2220206	Tb927.11.7840	-	587	FALSE	10	10	14	18	17	22	0	0	0	0	0	0	0.027281171477617994	0.0518121	increased	3.961194717304337	1.9805973586521688	yes
1743	Tb927_11_v5.1	2227360	2229159	NA_peak_4190_G_Tb927.11.7870	2229056	2229537	Tb927.11.7870	-	103	FALSE	61	79	45	56	29	27	19	17	0	0	3	4	0.027707849358079864	0.0518121	increased	3.42217	3.846716923698263	yes
1744	Tb927_11_v5.1	2232010	2232743	NA_peak_4191_G_Tb927.11.7890	2232566	2233385	Tb927.11.7890	-	177	FALSE	3	0	1	0	0	0	0	0	0	0	0	0	0.17971249487899976	0.2230319389770707	increased	0.5	0.25	yes
1745	Tb927_11_v5.1	2234134	2235955	NA_peak_4192_G_Tb927.11.7900	2234814	2235432	Tb927.11.7900	-	618	FALSE	98	111	130	140	98	114	0	0	0	0	0	0	0.027281171477617994	0.0518121	increased	6.847422094516243	3.4237110472581205	yes
1746	Tb927_11_v5.1	2251292	2252815	NA_peak_4193_G_Tb927.11.7990	2251257	2251781	Tb927.11.7990	+	489	FALSE	66	49	52	39	27	25	1	2	2	2	0	1	0.027707849358079864	0.0518121	increased	4.252116844619715	3.2518730060037684	yes
1747	Tb927_11_v5.1	2257987	2259725	NA_peak_4194_G_Tb927.11.8030	2258603	2258793	Tb927.11.8030	+	190	FALSE	21	14	10	7	7	6	3	3	3	2	3	0	0.027707849358079864	0.0518121	increased	1.8413577090365936	2.5181726046384894	yes
1748	Tb927_11_v5.1	2263564	2265170	NA_peak_4195_G_Tb927.11.8060	2264188	2264702	Tb927.11.8060	+	514	FALSE	10	5	4	4	3	3	1	1	0	0	0	0	0.025596805385948558	0.0518121	increased	2.114708384855529	1.3906875257610982	yes
1749	Tb927_11_v5.1	2278336	2278845	NA_peak_4196_G_Tb927.11.8140	2277563	2278702	Tb927.11.8140	+	366	FALSE	2	0	1	0	1	0	0	0	0	0	0	0	0.10247043485974937	0.14549752308908084	increased	0.5974937501201927	0.29874687506009634	no
1750	Tb927_11_v5.1	2295730	2296744	NA_peak_4197_G_Tb927.11.8160	2295924	2296365	Tb927.11.8160	+	441	FALSE	71	18	65	17	27	6	17	8	9	8	2	0	0.027707849358079864	0.0518121	increased	2.138369313311069	3.638628923311444	yes
1751	Tb927_11_v5.1	2302883	2305131	NA_peak_4199_G_Tb927.11.8185	2302878	2303401	Tb927.11.8185	+	518	FALSE	40	25	36	25	20	16	5	3	1	1	1	1	0.027281171477617994	0.0518121	increased	3.3104504283061935	3.0860522976066225	yes
1752	Tb927_11_v5.1	2305203	2306067	NA_peak_4199.2_G_Tb927.11.8190	2304817	2305676	Tb927.11.8190	+	473	FALSE	6	7	8	11	9	6	0	0	0	0	0	0	0.027281171477617994	0.0518121	increased	3.1152542401943397	1.5576271200971699	yes
1753	Tb927_11_v5.1	2311767	2312086	NA_peak_4200_G_Tb927.11.8210	2311006	2312159	Tb927.11.8210	+	319	TRUE	0	0	0	0	0	0	0	0	0	0	0	0	1	1	decreased	0	0	no
1754	Tb927_11_v5.1	2312797	2314475	NA_peak_4201_G_Tb927.11.8220	2313246	2314205	Tb927.11.8220	+	959	FALSE	1	0	0	0	0	0	0	0	0	0	0	0	0.3173105078629141	0.3670439188092469	increased	0.16666666666666666	0.0833333	yes
1755	Tb927_11_v5.1	2313761	2314477	NA_peak_4202_G_Tb927.11.8220	2313246	2314205	Tb927.11.8220	+	444	FALSE	0	0	0	0	0	0	0	0	0	0	0	0	1	1	decreased	0	0	yes
1756	Tb927_11_v5.1	2330167	2330947	NA_peak_4203_G_Tb927.11.8290	2330031	2330380	Tb927.11.8290	+	213	FALSE	0	0	0	0	0	0	0	0	0	0	0	0	1	1	decreased	0	0	yes
1757	Tb927_11_v5.1	2333844	2335299	NA_peak_4204_G_Tb927.11.8310	2334853	2335641	Tb927.11.8310	+	446	FALSE	24	24	9	8	3	6	8	10	4	4	0	0	0.027707849358079864	0.0518121	increased	1.5522845980137328	2.6550111006492547	no
1758	Tb927_11_v5.1	2374271	2375805	NA_peak_4208_G_Tb927.11.8470	2371453	2376754	Tb927.11.8470	+	1534	TRUE	1	0	1	0	1	0	3	0	0	0	0	0	1	1	increased	0.16666666666666669	0.4166666666666666	no
1759	Tb927_11_v5.1	2411833	2413400	NA_peak_4210_G_Tb927.11.8770	2411779	2412191	Tb927.11.8770	+	358	FALSE	1	1	3	3	5	3	0	0	0	0	0	0	0.025596805385948558	0.0518121	increased	1.7641604167868594	0.8820802083934297	yes
1760	Tb927_11_v5.1	2468656	2469738	NA_peak_4212_G_Tb927.11.8990	2468239	2469619	Tb927.11.8990	+	963	FALSE	42	31	29	30	31	23	3	2	1	0	1	2	0.027281171477617994	0.0518121	increased	3.783731526662722	3.0868532635717463	no
1761	Tb927_11_v5.1	2476791	2477904	NA_peak_4213_G_Tb927.11.9020	2476794	2477466	Tb927.11.9020	+	672	FALSE	4	0	7	0	10	0	13	12	28	22	17	12	0.027281171477617994	0.0518121	decreased	-2.66306	2.7950885020409446	yes
1762	Tb927_11_v5.1	2480695	2481618	NA_peak_4214_G_Tb927.11.9050	2481336	2481678	Tb927.11.9050	+	282	FALSE	2	2	3	4	5	8	0	0	1	0	0	0	0.026014479622894226	0.0518121	increased	2.0411234330821904	1.1872283832077617	no
1763	Tb927_11_v5.1	2488577	2489386	NA_peak_4215_G_Tb927.11.9080	2489289	2489929	Tb927.11.9080	+	97	FALSE	0	1	0	0	0	0	0	0	0	0	0	0	0.3173105078629141	0.3670439188092469	increased	0.16666666666666666	0.0833333	no
1764	Tb927_11_v5.1	2493355	2495411	NA_peak_4216_G_Tb927.11.9100	2493439	2494205	Tb927.11.9100	+	766	FALSE	15	11	12	10	18	13	2	2	1	1	2	0	0.0268567	0.0518121	increased	2.674204795139545	2.4629169812636835	yes
1765	Tb927_11_v5.1	2516961	2517872	NA_peak_4218_G_Tb927.11.9180	2516854	2518303	Tb927.11.9180	+	911	TRUE	0	0	0	0	0	0	0	0	0	0	0	0	1	1	decreased	0	0	no
1766	Tb927_11_v5.1	2516961	2519417	NA_peak_4218.2_G_Tb927.11.9180	2516854	2518303	Tb927.11.9180	+	1342	FALSE	1	9	0	13	0	12	0	0	0	0	5	5	0.13801073756865956	0.1826031640223369	increased	1.1099662889406243	1.4166373113773645	yes
1767	Tb927_11_v5.1	2526274	2527884	NA_peak_4219_G_Tb927.11.9210	2526803	2526999	Tb927.11.9210	+	196	FALSE	3	0	1	0	0	0	2	2	2	4	1	2	0.0707499	0.10872960569695088	decreased	-1.1103	1.0551481748143323	yes
1768	Tb927_11_v5.1	2529893	2531438	NA_peak_4220_G_Tb927.11.9220	2530283	2530781	Tb927.11.9220	+	498	FALSE	4	5	4	3	3	3	1	0	0	0	0	0	0.023544102412552784	0.0518121	increased	2.03814	1.1857348908746566	yes
1769	Tb927_11_v5.1	2531438	2533147	NA_peak_4221_G_Tb927.11.9230	2531996	2532276	Tb927.11.9230	+	280	FALSE	6	7	2	1	1	0	9	5	17	3	14	1	0.0925916	0.13835280011639434	decreased	-1.26523	2.198001967953176	yes
1770	Tb927_11_v5.1	2543759	2544787	NA_peak_4222_G_Tb927.11.9260	2543864	2544375	Tb927.11.9260	+	511	FALSE	0	0	0	0	0	0	2	2	3	2	1	2	0.023544102412552784	0.0518121	decreased	-1.55664	0.7783208335737187	yes
1771	Tb927_11_v5.1	2553927	2555285	NA_peak_4223_G_Tb927.11.9290	2552710	2554919	Tb927.11.9290	+	992	FALSE	4	4	2	1	1	0	0	0	0	0	0	0	0.0412268	0.0720497	increased	1.3714697817493136	0.6857348908746568	yes
1772	Tb927_11_v5.1	2575738	2576844	NA_peak_4225_G_Tb927.11.9400	2576641	2576830	Tb927.11.9400	-	189	FALSE	10	10	9	9	7	16	0	0	0	0	0	0	0.0268567	0.0518121	increased	3.441697044716609	1.7208485223583043	yes
1773	Tb927_11_v5.1	2590261	2590789	NA_peak_4230_G_Tb927.11.9480	2590396	2590490	Tb927.11.9480	-	94	FALSE	0	0	0	0	0	0	0	0	0	0	0	0	1	1	decreased	0	0	yes
1774	Tb927_11_v5.1	2592950	2594752	NA_peak_4231_G_Tb927.11.9510	2594028	2594662	Tb927.11.9510	-	634	FALSE	0	1	0	0	0	0	0	1	0	1	0	0	0.3173105078629141	0.3670439188092469	decreased	-0.166667	0.25	yes
1775	Tb927_11_v5.1	2599829	2601052	NA_peak_4232_G_Tb927.11.9530	2599724	2600762	Tb927.11.9530	-	933	FALSE	7	6	2	3	1	2	0	0	0	0	0	0	0.027281171477617994	0.0518121	increased	1.9962133205833192	0.9981066602916596	no
1776	Tb927_11_v5.1	2603780	2604729	NA_peak_4233_G_Tb927.11.9550	2604303	2604757	Tb927.11.9550	-	426	FALSE	7	6	5	4	1	1	0	0	0	0	0	0	0.027281171477617994	0.0518121	increased	2.1190409196110203	1.0595204598055101	yes
1777	Tb927_11_v5.1	2608160	2610966	NA_peak_4237_G_Tb927.11.9590	2610063	2610626	Tb927.11.9590	-	563	FALSE	10	57	8	41	2	18	2	8	0	6	0	6	0.027281171477617994	0.0518121	increased	2.223824617645334	2.8401785332024465	yes
1778	Tb927_11_v5.1	2613208	2613928	NA_peak_4238_G_Tb927.11.9610	2613788	2613941	Tb927.11.9610	-	140	FALSE	0	1	0	3	0	2	0	0	0	0	0	0	0.10880943004054568	0.14697223640132162	increased	0.7641604167868593	0.3820802083934297	yes
1779	Tb927_11_v5.1	2614896	2615657	NA_peak_4239_G_Tb927.11.9620	2615271	2615455	Tb927.11.9620	-	184	FALSE	2	3	0	0	1	0	0	0	0	0	0	0	0.10880943004054568	0.14697223640132162	increased	0.7641604167868593	0.3820802083934297	yes
1780	Tb927_11_v5.1	2622150	2623179	NA_peak_4240_G_Tb927.11.9650	2622418	2623268	Tb927.11.9650	-	761	FALSE	2	3	0	0	0	0	0	0	0	0	0	1	0.28504940740261275	0.3468845766573488	increased	0.4308270834535261	0.3820802083934297	yes
1781	Tb927_11_v5.1	2640128	2641333	NA_peak_4241_G_Tb927.11.9770	2640426	2642856	Tb927.11.9770	-	907	FALSE	16	14	14	15	16	15	1	1	0	0	0	1	0.0268567	0.0518121	increased	3.4981178122862864	2.2490589061431434	yes
1782	Tb927_11_v5.1	2641434	2643045	NA_peak_4242_G_Tb927.11.9770	2640426	2642856	Tb927.11.9770	-	1422	FALSE	2	3	0	0	0	0	0	1	0	0	0	0	0.15729920705028502	0.20192973603479067	increased	0.4308270834535261	0.3820802083934297	no
1783	Tb927_11_v5.1	2659787	2661068	NA_peak_4243_G_Tb927.11.9830	2660166	2660276	Tb927.11.9830	+	110	FALSE	2	3	0	0	0	1	1	1	0	0	0	0	0.10247043485974937	0.14549752308908084	increased	0.430827	0.5487468750600963	yes
1784	Tb927_11_v5.1	2662010	2663255	NA_peak_4244_G_Tb927.11.9850	2662179	2662210	Tb927.11.9850	+	31	FALSE	2	2	0	1	0	0	0	0	0	0	0	0	0.10247043485974937	0.14549752308908084	increased	0.6949875002403854	0.3474937501201927	yes
1785	Tb927_11_v5.1	2688733	2689610	NA_peak_4248_G_Tb927.11.9980	2688814	2690324	Tb927.11.9980	+	796	FALSE	0	2	0	2	0	5	0	0	0	0	0	0	0.10247043485974937	0.14549752308908084	increased	0.9591479170272448	0.4795739585136223	no
1786	Tb927_11_v5.1	2703826	2705600	NA_peak_4250_G_Tb927.11.10075	2703926	2704183	Tb927.11.10075	+	257	FALSE	9	6	4	1	4	3	1	0	1	3	0	0	0.045799589111186666	0.075786	increased	1.6288565344532822	1.4810949338933077	yes
1787	Tb927_11_v5.1	2736890	2737397	NA_peak_4255_G_Tb927.11.10230	2736460	2736973	Tb927.11.10230	+	83	FALSE	53	37	44	30	8	9	0	0	0	0	2	2	0.027707849358079864	0.0518121	increased	4.1284654195351616	2.5925535433412987	yes
1788	Tb927_11_v5.1	2738774	2741022	NA_peak_4256_G_Tb927.11.10250	2740212	2740399	Tb927.11.10250	+	187	FALSE	20	13	28	12	26	12	2	0	0	0	2	0	0.027281171477617994	0.0518121	increased	3.673915879494545	2.3652787733209912	yes
1789	Tb927_11_v5.1	2755243	2756855	NA_peak_4257_G_Tb927.11.10330	2755856	2756058	Tb927.11.10330	+	202	FALSE	29	13	23	12	8	6	10	2	1	0	5	1	0.027707849358079864	0.0518121	increased	2.2246	2.7171903566756583	no
1790	Tb927_11_v5.1	2759042	2760158	NA_peak_4259_G_Tb927.11.10340	2759389	2759664	Tb927.11.10340	+	275	FALSE	0	0	0	0	0	0	4	0	0	0	0	0	0.3173105078629141	0.3670439188092469	decreased	-0.386988	0.1934940079072802	no
1791	Tb927_11_v5.1	2787020	2788501	NA_peak_4260_G_Tb927.11.10470	2787396	2788990	Tb927.11.10470	+	1105	FALSE	6	1	9	0	7	0	57	42	58	54	57	55	0.027707849358079864	0.0518121	decreased	-4.08072	3.728572287237194	no
1792	Tb927_11_v5.1	2802375	2803334	NA_peak_4261_G_Tb927.11.10520	2802596	2803615	Tb927.11.10520	+	738	FALSE	13	14	0	0	0	0	3	2	0	0	0	1	0.28504940740261275	0.3468845766573488	increased	0.5215471694908279	1.0249340015322732	no
1793	Tb927_11_v5.1	2806982	2809245	NA_peak_4262_G_Tb927.11.10540	2807562	2808339	Tb927.11.10540	+	777	FALSE	42	89	38	112	32	119	3	4	2	2	1	0	0.027707849358079864	0.0518121	increased	4.580521775157751	3.7055697369671545	yes
1794	Tb927_11_v5.1	2814138	2815056	NA_peak_4263_G_Tb927.11.10560	2814119	2815966	Tb927.11.10560	+	918	TRUE	2	2	3	2	4	4	0	0	0	0	0	0	0.025596805385948558	0.0518121	increased	1.899790615323032	0.949895	no
1795	Tb927_11_v5.1	2829485	2831032	NA_peak_4264_G_Tb927.11.10620	2829543	2830065	Tb927.11.10620	+	522	FALSE	212	130	268	163	239	140	0	0	0	0	0	0	0.027707849358079864	0.0518121	increased	7.540598156157548	3.770299078078775	yes
1796	Tb927_11_v5.1	2833128	2834678	NA_peak_4265_G_Tb927.11.10630	2833350	2833659	Tb927.11.10630	+	309	FALSE	3	3	0	1	2	2	1	1	0	0	1	0	0.0384339	0.0703113	increased	0.8616541669070521	0.930827	yes
1797	Tb927_11_v5.1	2839360	2840104	NA_peak_4267_G_Tb927.11.10650	2838811	2839364	Tb927.11.10650	+	4	FALSE	0	0	1	0	0	0	0	0	0	0	0	0	0.3173105078629141	0.3670439188092469	increased	0.16666666666666666	0.0833333	yes
1798	Tb927_11_v5.1	2881584	2882379	NA_peak_4268_G_Tb927.11.10760	2881805	2882079	Tb927.11.10760	+	274	FALSE	75	42	66	39	53	31	4	0	0	0	1	0	0.027707849358079864	0.0518121	increased	5.082528160127821	3.0949187625451366	no
1799	Tb927_11_v5.1	2887323	2888299	NA_peak_4269_G_Tb927.11.10790	2887675	2887873	Tb927.11.10790	+	198	FALSE	43	60	45	63	34	46	4	6	0	0	0	0	0.027707849358079864	0.0518121	increased	4.7447199606558055	3.2272404831520642	yes
1800	Tb927_11_v5.1	2894278	2894712	NA_peak_4270_G_Tb927.11.10810	2892141	2894607	Tb927.11.10810	+	329	FALSE	115	84	171	128	206	154	0	0	0	0	0	0	0.027707849358079864	0.0518121	increased	7.112412550694032	3.556206275347016	yes
1801	Tb927_11_v5.1	2911651	2912496	NA_peak_4271_G_Tb927.11.10910	2912003	2912201	Tb927.11.10910	+	198	FALSE	48	0	48	0	29	0	3	0	0	0	0	0	0.10880943004054568	0.14697223640132162	increased	2.3560517139731556	1.5113591903199113	yes
1802	Tb927_11_v5.1	2919918	2920969	NA_peak_4272_G_Tb927.11.10940	2918238	2923505	Tb927.11.10940	+	1051	TRUE	7	4	5	5	7	8	0	0	0	0	0	0	0.0268567	0.0518121	increased	2.776963016295331	1.3884815081476656	no
1803	Tb927_11_v5.1	2921522	2922582	NA_peak_4273_G_Tb927.11.10940	2918238	2923505	Tb927.11.10940	+	1060	TRUE	2	1	1	0	0	0	0	0	0	0	0	0	0.10247043485974937	0.14549752308908084	increased	0.5974937501201927	0.29874687506009634	no
1804	Tb927_11_v5.1	2922823	2924248	NA_peak_4274_G_Tb927.11.10940	2918238	2923505	Tb927.11.10940	+	682	FALSE	25	19	0	1	8	9	1	7	0	2	0	0	0.0796158	0.12101352438064228	increased	1.8215430681061624	1.8415986175066072	yes
1805	Tb927_11_v5.1	2933511	2935239	NA_peak_4275_G_Tb11.01.2730	2933675	2934009	Tb11.01.2730	+	334	FALSE	27	15	41	20	31	18	0	0	0	1	1	0	0.027707849358079864	0.0518121	increased	4.306652880176451	2.486659773421559	yes
1806	Tb927_11_v5.1	2971118	2971590	NA_peak_4276_G_Tb927.11.11080	2971250	2971270	Tb927.11.11080	+	20	FALSE	122	79	133	92	107	73	0	1	0	0	0	0	0.027707849358079864	0.0518121	increased	6.472338578264138	3.402835955798736	yes
1807	Tb927_11_v5.1	2978584	2979092	NA_peak_4277_G_Tb927.11.11120	2978894	2979357	Tb927.11.11120	+	198	FALSE	26	16	28	23	8	6	0	0	0	0	0	0	0.027707849358079864	0.0518121	increased	4.043762293793741	2.0218811468968707	no
1808	Tb927_11_v5.1	2991993	2994095	NA_peak_4279_G_Tb927.11.11180	2991004	2992133	Tb927.11.11180	+	140	FALSE	13	12	4	5	3	4	1	2	3	3	2	1	0.027281171477617994	0.0518121	increased	1.2611147215420442	2.1588781943447413	yes
1809	Tb927_11_v5.1	2995079	2996303	NA_peak_4280_G_Tb927.11.11210	2995237	2995792	Tb927.11.11210	+	555	FALSE	1	1	0	0	2	2	0	0	0	0	0	0	0.0633178	0.1017382650969524	increased	0.861654	0.430827	yes
1810	Tb927_11_v5.1	3010865	3011985	NA_peak_4283_G_Tb927.11.11240	3011211	3011466	Tb927.11.11240	+	255	FALSE	19	23	5	7	0	1	10	10	4	4	0	0	0.0421682	0.0720497	increased	0.6548556115467261	2.2545477102815825	yes
1811	Tb927_11_v5.1	3019950	3021107	NA_peak_4284_G_Tb927.11.11280	3020108	3020757	Tb927.11.11280	+	649	FALSE	8	1	7	2	6	1	0	1	0	0	0	0	0.0431144	0.0721424	increased	1.9270404040368447	1.130186868685089	yes
1812	Tb927_11_v5.1	3030066	3031239	NA_peak_4285_G_Tb927.11.11330	3030667	3030901	Tb927.11.11330	+	234	FALSE	42	2	55	3	39	0	2	0	1	0	0	0	0.0431144	0.0721424	increased	2.9259246286078437	1.8937893977574485	yes
1813	Tb927_11_v5.1	3063369	3065256	NA_peak_4286_G_Tb927.11.11435	3064357	3064787	Tb927.11.11435	+	430	FALSE	19	8	10	6	11	4	1	1	0	0	0	0	0.027707849358079864	0.0518121	increased	2.9442550387721824	1.8054608527194247	yes
1814	Tb927_11_v5.1	3077085	3078580	NA_peak_4288_G_Tb927.11.11480	3077461	3079420	Tb927.11.11480	+	1119	FALSE	0	0	0	0	0	0	0	0	0	0	0	0	1	1	decreased	0	0	no
1815	Tb927_11_v5.1	3078603	3080692	NA_peak_4289_G_Tb927.11.11480	3077461	3079420	Tb927.11.11480	+	817	FALSE	54	50	58	50	61	48	0	0	0	0	1	0	0.027281171477617994	0.0518121	increased	5.596293266888597	2.964813300110965	yes
1816	Tb927_11_v5.1	3096014	3097988	NA_peak_4291_G_Tb927.11.11550	3095947	3096246	Tb927.11.11550	+	232	FALSE	8	9	7	2	5	1	0	0	0	1	0	0	0.027281171477617994	0.0518121	increased	2.276963016295331	1.305148174814332	yes
1817	Tb927_11_v5.1	3102303	3103106	NA_peak_4292_G_Tb927.11.11560	3102037	3102506	Tb927.11.11560	+	203	FALSE	5	0	3	0	2	0	0	0	1	0	0	0	0.10247043485974937	0.14549752308908084	increased	0.861654	0.5974937501201927	yes
1818	Tb927_11_v5.1	3109907	3111790	NA_peak_4293_G_Tb927.11.11590	3109776	3110408	Tb927.11.11590	+	501	FALSE	25	19	40	30	32	24	0	0	0	0	0	0	0.027707849358079864	0.0518121	increased	4.837061072861099	2.4185305364305494	yes
1819	Tb927_11_v5.1	3135090	3136100	NA_peak_4295_G_Tb927.11.11680	3133836	3135705	Tb927.11.11680	+	615	FALSE	7	0	5	0	4	0	0	0	1	0	0	0	0.10247043485974937	0.14549752308908084	increased	1.1511484326014196	0.7422408829673766	yes
1820	Tb927_11_v5.1	3137264	3139070	NA_peak_4296_G_Tb927.11.11690	3137308	3138260	Tb927.11.11690	+	952	FALSE	38	27	59	41	71	45	0	0	0	0	1	0	0.027707849358079864	0.0518121	increased	5.347575352801076	2.840454343067205	yes
1821	Tb927_11_v5.1	3152877	3153987	NA_peak_4297_G_Tb927.11.11750	3152053	3153474	Tb927.11.11750	+	597	FALSE	2	4	1	2	0	1	0	0	0	0	0	0	0.0412268	0.0720497	increased	1.2486421827216123	0.6243210913608062	yes
1822	Tb927_11_v5.1	3158732	3161060	NA_peak_4298_G_Tb927.11.11770	3156921	3159842	Tb927.11.11770	+	1110	FALSE	193	103	303	149	340	161	1	0	1	0	3	0	0.027707849358079864	0.0518121	increased	6.9217627826960815	4.127548058014709	yes
1823	Tb927_11_v5.1	3178785	3179338	NA_peak_4303_G_Tb927.11.11850	3178410	3178879	Tb927.11.11850	+	94	FALSE	4	4	0	0	4	3	0	0	0	0	0	0	0.0587817	0.0953177	increased	1.4942973807770146	0.7471486903885073	yes
1824	Tb927_11_v5.1	3190312	3191914	NA_peak_4304_G_Tb927.11.11900	3190647	3191595	Tb927.11.11900	+	948	FALSE	31	17	30	18	20	8	9	7	8	5	7	6	0.0268567	0.0518121	increased	1.3416867883975685	3.651538480716857	yes
1825	Tb927_11_v5.1	3200477	3202781	NA_peak_4306_G_Tb927.11.11950	3199996	3200595	Tb927.11.11950	+	118	FALSE	8	3	2	1	3	0	2	0	0	0	2	0	0.0421682	0.0720497	increased	1.0974937501201931	1.077067708633815	yes
1826	Tb927_11_v5.1	3205558	3205966	NA_peak_4307_G_Tb927.11.11965	3205479	3205878	Tb927.11.11965	-	320	FALSE	5	6	5	4	4	1	0	0	0	0	0	0	0.0268567	0.0518121	increased	2.27019	1.13509	no
1827	Tb927_11_v5.1	3210760	3211136	NA_peak_4309_G_Tb927.11.11975	3210708	3211080	Tb927.11.11975	-	320	FALSE	4	3	5	3	3	2	0	0	0	0	0	0	0.026014479622894226	0.0518121	increased	2.0819755160549462	1.0409877580274731	no
1828	Tb927_11_v5.1	3216363	3216802	NA_peak_4310_G_Tb927.11.11980	3216456	3216845	Tb927.11.11980	+	346	FALSE	4	4	3	2	1	2	0	0	0	0	0	0	0.0268567	0.0518121	increased	1.8022968652028395	0.9011484326014196	no
1829	Tb927_11_v5.1	3227932	3228321	NA_peak_4312_G_Tb927.11.12050	3228046	3228130	Tb927.11.12050	+	84	FALSE	0	0	0	0	0	0	0	0	0	0	0	0	1	1	decreased	0	0	yes
1830	Tb927_11_v5.1	3233677	3234796	NA_peak_4313_G_Tb927.11.12100	3233063	3234301	Tb927.11.12100	+	624	FALSE	9	10	23	25	36	35	0	0	0	0	0	0	0.027707849358079864	0.0518121	increased	4.4076900499096965	2.2038450249548482	yes
1831	Tb927_11_v5.1	3246034	3247360	NA_peak_4314_G_Tb927.11.12130	3246498	3247558	Tb927.11.12130	+	862	FALSE	0	0	1	0	0	0	0	0	0	0	0	0	0.3173105078629141	0.3670439188092469	increased	0.16666666666666666	0.0833333	no
1832	Tb927_11_v5.1	3247641	3249381	NA_peak_4315_G_Tb927.11.12140	3248424	3248527	Tb927.11.12140	+	103	FALSE	16	14	20	20	34	25	0	0	0	0	0	0	0.027281171477617994	0.0518121	increased	4.4347851695837415	2.2173925847918703	yes
1833	Tb927_11_v5.1	3265408	3266742	NA_peak_4316_G_Tb927.11.12210	3265544	3267076	Tb927.11.12210	+	1198	FALSE	0	0	0	1	0	0	0	0	0	0	0	0	0.3173105078629141	0.3670439188092469	increased	0.16666666666666666	0.0833333	no
1834	Tb927_11_v5.1	3266760	3267769	NA_peak_4317_G_Tb927.11.12210	3265544	3267076	Tb927.11.12210	+	316	FALSE	41	28	55	43	68	54	0	0	0	0	0	0	0.027707849358079864	0.0518121	increased	5.567828188150677	2.7839140940753384	yes
1835	Tb927_11_v5.1	3271744	3272475	NA_peak_4318_G_Tb927.11.12230	3271983	3272256	Tb927.11.12230	+	273	FALSE	0	0	0	0	0	0	0	0	0	0	0	0	1	1	decreased	0	0	yes
1836	Tb927_11_v5.1	3285159	3286755	NA_peak_4321_G_Tb927.11.12280	3285887	3286456	Tb927.11.12280	+	569	FALSE	0	0	0	0	0	0	0	1	0	1	1	1	0.0455003	0.0755483	decreased	-0.666667	0.3333333333333333	yes
1837	Tb927_11_v5.1	3288880	3289943	NA_peak_4322_G_Tb927.11.12300	3289162	3289283	Tb927.11.12300	+	121	FALSE	61	57	39	43	36	34	5	5	6	6	1	0	0.027707849358079864	0.0518121	increased	3.5246064260092496	3.7264090205975435	yes
1838	Tb927_11_v5.1	3304455	3306765	NA_peak_4324_G_Tb927.11.12370	3304495	3304570	Tb927.11.12370	+	75	FALSE	47	43	23	25	12	17	2	3	1	1	5	2	0.027707849358079864	0.0518121	increased	3.07421	3.162920713330631	yes
1839	Tb927_11_v5.1	3319139	3320291	NA_peak_4327_G_Tb927.11.12410	3316717	3319393	Tb927.11.12410	+	254	FALSE	1	0	2	0	0	0	0	0	0	0	0	0	0.17971249487899976	0.2230319389770707	increased	0.430827	0.215414	no
1840	Tb927_11_v5.1	3338411	3339989	NA_peak_4329_G_Tb927.11.12460	3338689	3338933	Tb927.11.12460	+	244	FALSE	4	7	2	4	1	0	1	1	0	0	1	1	0.0796158	0.12101352438064228	increased	1.03814	1.1857348908746566	yes
1841	Tb927_11_v5.1	3361485	3362633	NA_peak_4331_G_Tb927.11.12530	3361315	3362311	Tb927.11.12530	+	826	FALSE	22	11	21	13	19	12	0	0	1	0	0	0	0.027707849358079864	0.0518121	increased	3.899613135083588	2.1164732342084607	yes
1842	Tb927_11_v5.1	3365762	3366967	NA_peak_4333_G_Tb927.11.12540	3365773	3366952	Tb927.11.12540	+	1179	FALSE	10	5	7	3	3	3	0	0	0	0	0	0	0.026014479622894226	0.0518121	increased	2.507399019893076	1.2536995099465378	no
1843	Tb927_11_v5.1	3375277	3376358	NA_peak_4334_G_Tb927.11.12590	3375486	3375708	Tb927.11.12590	+	222	FALSE	1	1	1	0	3	0	0	0	0	0	0	0	0.0587817	0.0953177	increased	0.8333333333333334	0.4166666666666667	yes
1844	Tb927_11_v5.1	3412695	3413684	NA_peak_4336_G_Tb927.11.12760	3413503	3413707	Tb927.11.12760	-	181	FALSE	1	0	0	0	0	0	0	0	0	0	0	0	0.3173105078629141	0.3670439188092469	increased	0.16666666666666666	0.0833333	yes
1845	Tb927_11_v5.1	3446241	3448085	NA_peak_4337_G_Tb927.11.12850	3447068	3447970	Tb927.11.12850	-	902	FALSE	42	41	17	16	3	4	7	7	13	11	4	6	0.11585149752593007	0.15423028580098105	increased	0.8127162792228573	3.49329	yes
1846	Tb927_11_v5.1	3455496	3456579	NA_peak_4338_G_Tb927.11.12880	3456151	3456546	Tb927.11.12880	-	395	FALSE	9	13	7	10	7	21	5	0	0	0	0	0	0.027281171477617994	0.0518121	increased	3.0771972922497337	1.969425729578393	yes
1847	Tb927_11_v5.1	3469407	3470000	NA_peak_4340_G_Tb927.11.12960	3469947	3470202	Tb927.11.12960	-	53	FALSE	21	22	24	17	7	4	2	0	0	0	2	1	0.027707849358079864	0.0518121	increased	3.1581296432260664	2.2740523218534188	yes
1848	Tb927_11_v5.1	3495981	3497262	NA_peak_4343_G_Tb927.11.13090	3496619	3497161	Tb927.11.13090	-	542	FALSE	8	6	10	10	7	5	0	0	2	0	0	0	0.027281171477617994	0.0518121	increased	2.8160238601290857	1.672172346851402	yes
1849	Tb927_11_v5.1	3508647	3510411	NA_peak_4345_G_Tb927.11.13120	3509089	3509093	Tb927.11.13120	-	4	FALSE	0	0	0	1	0	0	0	0	0	0	0	0	0.3173105078629141	0.3670439188092469	increased	0.16666666666666666	0.0833333	no
1850	Tb927_11_v5.1	3546065	3548510	NA_peak_4347_G_Tb927.11.13230	3547083	3549292	Tb927.11.13230	-	1427	FALSE	35	30	42	37	36	32	0	0	0	0	0	1	0.027707849358079864	0.0518121	increased	5.008693510827046	2.6710134220801898	yes
1851	Tb927_11_v5.1	3550772	3553021	NA_peak_4348_G_Tb927.11.13250	3552717	3552955	Tb927.11.13250	-	238	FALSE	37	43	57	62	23	24	7	6	0	0	0	0	0.027707849358079864	0.0518121	increased	4.3273473031911065	3.1315661386051543	yes
1852	Tb927_11_v5.1	3558484	3559577	NA_peak_4349_G_Tb927.11.13270	3556879	3559913	Tb927.11.13270	-	1093	TRUE	114	151	157	217	181	259	0	0	0	0	0	0	0.027707849358079864	0.0518121	increased	7.449257515094857	3.7246287575474284	no
1853	Tb927_11_v5.1	3561256	3563134	NA_peak_4351_G_Tb927.11.13290	3563133	3563571	Tb927.11.13290	-	1	FALSE	0	0	0	0	0	0	0	0	0	0	0	0	1	1	decreased	0	0	yes
1854	Tb927_11_v5.1	3595744	3596781	NA_peak_4352_G_Tb927.11.13410	3595875	3596224	Tb927.11.13410	-	349	FALSE	0	1	0	0	0	0	3	3	2	0	1	0	0.0655997	0.10285056741313932	decreased	-0.930827	0.6320802083934297	yes
1855	Tb927_11_v5.1	3606773	3608054	NA_peak_4353_G_Tb927.11.13490	3607472	3607836	Tb927.11.13490	-	364	FALSE	8	12	3	6	3	3	1	2	0	0	0	0	0.026014479622894226	0.0518121	increased	2.1821261901533084	1.5218901785301804	yes
1856	Tb927_11_v5.1	3610192	3611103	NA_peak_4354_G_Tb927.11.13500	3610030	3610616	Tb927.11.13500	-	424	FALSE	0	2	3	5	0	0	0	1	0	1	6	9	0.6858304344516057	0.7576533143258775	decreased	-0.32656	1.1916006681989395	no
1857	Tb927_11_v5.1	3626516	3627431	NA_peak_4357_G_Tb927.11.13570	3626408	3627051	Tb927.11.13570	-	535	FALSE	39	71	25	51	0	8	11	12	0	0	5	7	0.0747355	0.11458262417987194	increased	2.032048802411794	3.161085187803131	no
1858	Tb927_11_v5.1	3632660	3634265	NA_peak_4358_G_Tb927.11.13630	3633478	3634819	Tb927.11.13630	-	787	FALSE	31	37	42	63	51	83	0	0	0	0	0	0	0.027707849358079864	0.0518121	increased	5.6278249015109205	2.8139124507554607	yes
1859	Tb927_11_v5.1	3647474	3648489	NA_peak_4359_G_Tb927.11.13700	3648359	3648468	Tb927.11.13700	-	109	FALSE	0	1	0	0	0	1	0	0	0	0	0	0	0.15729920705028502	0.20192973603479067	increased	0.3333333333333333	0.16666666666666666	yes
1860	Tb927_11_v5.1	3677954	3678986	NA_peak_4365_G_Tb927.11.13810	3678042	3678284	Tb927.11.13810	+	242	FALSE	4	0	3	0	1	0	0	0	0	0	0	0	0.10880943004054568	0.14697223640132162	increased	0.8869880158145603	0.44349400790728016	yes
1861	Tb927_11_v5.1	3690220	3691936	NA_peak_4366_G_Tb927.11.13880	3689532	3690436	Tb927.11.13880	+	216	FALSE	10	4	6	7	7	4	5	5	1	1	1	0	0.0452014	0.0755042	increased	1.4567862881712188	2.0900473109926616	yes
1862	Tb927_11_v5.1	3703154	3703897	NA_peak_4367_G_Tb927.11.13950	3703200	3703273	Tb927.11.13950	+	73	FALSE	19	22	14	13	4	4	0	0	0	0	0	0	0.027281171477617994	0.0518121	increased	3.5339319597308703	1.7669659798654351	no
1863	Tb927_11_v5.1	3707551	3709489	NA_peak_4369_G_Tb927.11.13980	3707696	3707908	Tb927.11.13980	+	212	FALSE	20	24	14	15	7	7	1	0	1	1	4	1	0.027707849358079864	0.0518121	increased	2.7701893522124403	2.4387493585874482	yes
1864	Tb927_11_v5.1	3712323	3713388	NA_peak_4370_G_Tb927.11.14020	3712378	3712463	Tb927.11.14020	+	85	FALSE	146	15	211	23	195	31	0	0	0	0	0	0	0.027707849358079864	0.0518121	increased	6.021210857372654	3.010605428686327	yes
1865	Tb927_11_v5.1	3725033	3726219	NA_peak_4371_G_Tb927.11.14070	3724277	3725744	Tb927.11.14070	+	711	FALSE	0	0	0	0	0	0	1	0	0	0	0	0	0.3173105078629141	0.3670439188092469	decreased	-0.166667	0.0833333	yes
1866	Tb927_11_v5.1	3727611	3728525	NA_peak_4372_G_Tb927.11.14080	3727427	3730754	Tb927.11.14080	+	914	TRUE	0	0	0	0	0	0	0	0	0	0	0	0	1	1	decreased	0	0	no
1867	Tb927_11_v5.1	3730330	3731477	NA_peak_4373_G_Tb927.11.14080	3727427	3730754	Tb927.11.14080	+	424	FALSE	36	22	11	7	10	5	12	9	9	6	0	0	0.027707849358079864	0.0518121	increased	1.535120185298692	2.959501897644916	yes
1868	Tb927_11_v5.1	3745250	3746559	NA_peak_4375_G_Tb927.11.14130	3745590	3745699	Tb927.11.14130	+	109	FALSE	7	7	2	7	3	3	0	0	0	0	0	0	0.025596805385948558	0.0518121	increased	2.4308270834535257	1.2154135417267629	yes
1869	Tb927_11_v5.1	3764992	3766706	NA_peak_4376_G_Tb927.11.14200	3765359	3766618	Tb927.11.14200	+	1259	FALSE	26	23	22	15	25	14	0	0	0	0	19	11	0.027707849358079864	0.0518121	increased	3.093975279513788	2.8648027390249804	no
1870	Tb927_11_v5.1	3770573	3772056	NA_peak_4377_G_Tb927.11.14210	3771168	3771517	Tb927.11.14210	+	349	FALSE	6	2	4	1	3	0	0	0	0	1	0	0	0.0678892	0.10441588715278136	increased	1.4523742529443535	0.8928537931388435	yes
1871	Tb927_11_v5.1	3795202	3796667	NA_peak_4380_G_Tb927.11.14250	3795082	3795685	Tb927.11.14250	+	483	FALSE	47	27	38	25	51	35	3	6	7	7	0	0	0.027707849358079864	0.0518121	increased	3.4068615262179827	3.5046565834519248	yes
1872	Tb927_11_v5.1	3805538	3806894	NA_peak_4381_G_Tb927.11.14300	3805492	3805591	Tb927.11.14300	+	53	FALSE	2	5	12	14	9	11	0	0	0	0	0	0	0.027707849358079864	0.0518121	increased	3.11402	1.55701	yes
1873	Tb927_11_v5.1	3814219	3815191	NA_peak_4382_G_Tb927.11.14330	3813488	3814717	Tb927.11.14330	+	498	FALSE	62	33	38	22	19	14	8	6	0	2	0	1	0.027707849358079864	0.0518121	increased	3.4233805343240533	3.1387306711988727	yes
1874	Tb927_11_v5.1	3850600	3851840	NA_peak_4383_G_Tb927.11.14490	3850734	3850852	Tb927.11.14490	+	118	FALSE	12	11	13	12	7	8	0	0	0	0	0	0	0.027281171477617994	0.0518121	increased	3.4938536434172094	1.7469268217086047	yes
1875	Tb927_11_v5.1	3854140	3854975	NA_peak_4384_G_Tb927.11.14500	3853349	3854798	Tb927.11.14500	+	658	FALSE	0	0	0	0	0	0	0	0	0	0	0	0	1	1	decreased	0	0	no
1876	Tb927_11_v5.1	3859984	3860911	NA_peak_4385_G_Tb927.11.14540	3860135	3860711	Tb927.11.14540	+	576	FALSE	0	0	0	0	0	0	0	0	0	0	0	0	1	1	decreased	0	0	no
1877	Tb927_11_v5.1	3867173	3868477	NA_peak_4386_G_Tb927.11.14560	3867820	3867958	Tb927.11.14560	+	138	FALSE	16	2	1	0	0	0	3	0	0	0	0	0	0.10880943004054568	0.14697223640132162	increased	0.7787375569952493	0.7227021118309579	yes
1878	Tb927_11_v5.1	3867900	3868351	NA_peak_4387_G_Tb927.11.14560	3867820	3867958	Tb927.11.14560	+	58	FALSE	0	0	0	0	0	0	0	0	0	0	0	0	1	1	decreased	0	0	yes
1879	Tb927_11_v5.1	3873882	3876478	NA_peak_4388_G_Tb927.11.14590	3874500	3874710	Tb927.11.14590	+	210	FALSE	27	28	30	32	21	28	14	13	16	12	15	11	0.027707849358079864	0.0518121	increased	0.9823713971527764	4.339037461539506	yes
1880	Tb927_11_v5.1	3898479	3899475	NA_peak_4391_G_Tb927.11.14680	3899133	3899432	Tb927.11.14680	-	299	FALSE	7	10	5	8	9	12	0	0	0	0	0	1	0.027707849358079864	0.0518121	increased	3.03945	1.6863905778191015	yes
1881	Tb927_11_v5.1	3909046	3910142	NA_peak_4393_G_Tb927.11.14700	3909474	3909578	Tb927.11.14700	-	104	FALSE	0	1	0	0	0	1	26	29	12	9	13	11	0.027707849358079864	0.0518121	decreased	-3.67941	2.1730386111316005	yes
1882	Tb927_11_v5.1	3914074	3915180	NA_peak_4394_G_Tb927.11.14730	3914489	3915108	Tb927.11.14730	-	619	FALSE	6	11	3	3	1	1	0	0	0	0	0	0	0.0268567	0.0518121	increased	2.0653862371297933	1.0326931185648969	yes
1883	Tb927_11_v5.1	3919302	3920712	NA_peak_4396_G_Tb927.11.14750	3920226	3922762	Tb927.11.14750	-	486	FALSE	15	31	20	33	21	41	0	0	0	0	0	0	0.027707849358079864	0.0518121	increased	4.721921550907528	2.360960775453764	yes
1884	Tb927_11_v5.1	3920829	3921421	NA_peak_4397_G_Tb927.11.14750	3920226	3922762	Tb927.11.14750	-	592	TRUE	0	0	0	0	0	0	0	0	0	0	0	0	1	1	decreased	0	0	no
1885	Tb927_11_v5.1	3921636	3922989	NA_peak_4398_G_Tb927.11.14750	3920226	3922762	Tb927.11.14750	-	1126	FALSE	3	2	2	2	1	5	0	0	0	0	0	0	0.026014479622894226	0.0518121	increased	1.723308333814104	0.861654	no
1886	Tb927_11_v5.1	3939547	3941883	NA_peak_4400_G_Tb927.11.14840	3941511	3942111	Tb927.11.14840	-	372	FALSE	6	12	8	12	5	7	0	0	0	0	0	0	0.027281171477617994	0.0518121	increased	3.1605203100838763	1.5802601550419382	yes
1887	Tb927_11_v5.1	3949052	3949784	NA_peak_4401_G_Tb927.11.14870	3949043	3949221	Tb927.11.14870	-	169	FALSE	3	4	4	0	3	0	0	0	0	0	0	0	0.0633178	0.1017382650969524	increased	1.4406426982957872	0.7203213491478936	no
1888	Tb927_11_v5.1	3949873	3950952	NA_peak_4402_G_Tb927.11.14880	3950399	3951223	Tb927.11.14880	-	553	FALSE	16	20	23	33	34	31	0	0	0	0	0	1	0.027707849358079864	0.0518121	increased	4.546914770490926	2.4401240519121297	yes
1889	Tb927_11_v5.1	3976867	3977872	NA_peak_4403_G_Tb927.11.14950	3976812	3978188	Tb927.11.14950	-	1005	TRUE	44	63	61	78	66	70	6	11	0	0	0	0	0.027707849358079864	0.0518121	increased	4.928891507012891	3.529831990636239	no
1890	Tb927_11_v5.1	3981067	3983144	NA_peak_4404_G_Tb927.11.14970	3982194	3982738	Tb927.11.14970	-	544	FALSE	3	7	4	3	1	2	0	0	4	3	0	0	0.0678892	0.10441588715278136	increased	1.2641604167868592	1.3524015575413233	yes
1891	Tb927_11_v5.1	3989415	3990220	NA_peak_4405_G_Tb927.11.14995	3990165	3990269	Tb927.11.14995	-	55	FALSE	76	0	66	2	60	0	0	0	0	0	0	1	0.0796158	0.12101352438064228	increased	3.141429261572786	1.7373812974530596	yes
1892	Tb927_11_v5.1	3992654	3994752	NA_peak_4406_G_Tb927.11.15010	3992845	3994264	Tb927.11.15010	-	1419	FALSE	1	9	1	13	3	20	10	8	8	11	8	17	0.3454475304692257	0.3962846670453707	decreased	-0.867082	3.0204745470709526	no
1893	Tb927_11_v5.1	3996878	3998101	NA_peak_4407_G_Tb927.11.15030	3997609	3998985	Tb927.11.15030	-	492	FALSE	14	10	16	19	20	22	1	0	2	0	0	0	0.027707849358079864	0.0518121	increased	3.6844383380830217	2.273046252495037	yes
1894	Tb927_11_v5.1	4009254	4010518	NA_peak_4408_G_Tb927.11.15090	4010396	4010560	Tb927.11.15090	-	122	FALSE	0	0	0	1	0	1	2	2	1	1	4	4	0.0421682	0.0720497	decreased	-1.3023	0.9844817659347528	yes
1895	Tb927_11_v5.1	4016679	4017426	NA_peak_4410_G_Tb927.11.15110	4016866	4017870	Tb927.11.15110	-	560	FALSE	0	0	0	0	0	0	0	0	0	0	0	0	1	1	decreased	0	0	yes
1896	Tb927_11_v5.1	4026752	4028403	NA_peak_4411_G_Tb927.11.15150	4027823	4028317	Tb927.11.15150	-	494	FALSE	16	15	13	12	17	15	0	0	0	0	0	0	0.027281171477617994	0.0518121	increased	3.960863747148558	1.980431873574279	yes
1897	Tb927_11_v5.1	4030099	4031095	NA_peak_4412_G_Tb927.11.15160	4029705	4032425	Tb927.11.15160	-	996	TRUE	0	0	0	0	0	0	0	0	0	0	0	0	1	1	decreased	0	0	no
1898	Tb927_11_v5.1	4055350	4056732	NA_peak_4413_G_Tb927.11.15310	4056613	4056847	Tb927.11.15310	-	119	FALSE	2	2	2	2	1	1	0	0	0	0	0	0	0.023140931308743732	0.0518121	increased	1.3899750004807707	0.6949875002403854	yes
1899	Tb927_11_v5.1	4058901	4060305	NA_peak_4414_G_Tb927.11.15320	4059462	4060758	Tb927.11.15320	-	843	FALSE	0	0	0	0	1	1	0	0	0	0	0	0	0.15729920705028502	0.20192973603479067	increased	0.3333333333333333	0.16666666666666666	yes
1900	Tb927_11_v5.1	4077998	4079164	NA_peak_4415_G_Tb927.11.15375	4078466	4078600	Tb927.11.15375	-	134	FALSE	40	58	33	37	29	28	0	0	0	0	0	0	0.027707849358079864	0.0518121	increased	5.223409499901657	2.611704749950829	no
1901	Tb927_11_v5.1	4125864	4126949	NA_peak_4417_G_Tb927.11.15540	4125904	4126063	Tb927.11.15540	-	159	FALSE	1	3	4	6	5	7	0	0	0	0	0	0	0.027707849358079864	0.0518121	increased	2.2857075862776868	1.1428537931388434	no
1902	Tb927_11_v5.1	4128873	4130134	NA_peak_4418_G_Tb927.11.15560	4129989	4130448	Tb927.11.15560	-	145	FALSE	0	0	0	0	0	0	0	0	0	0	0	0	1	1	decreased	0	0	yes
1903	Tb927_11_v5.1	4133047	4134620	NA_peak_4419_G_Tb927.11.15580	4134517	4134667	Tb927.11.15580	-	103	FALSE	4	6	4	3	0	1	0	1	1	2	0	1	0.0678892	0.10441588715278136	increased	0.9777081018518622	1.2530144677127903	yes
1904	Tb927_11_v5.1	4139770	4140491	NA_peak_4421_G_Tb927.11.15610	4139955	4140317	Tb927.11.15610	-	362	FALSE	9	9	22	26	6	10	0	1	0	0	4	4	0.027707849358079864	0.0518121	increased	2.757539333152564	2.3194123648720693	yes
1905	Tb927_11_v5.1	4196097	4197226	NA_peak_4426_G_Tb927.11.15850	4196613	4196680	Tb927.11.15850	-	67	FALSE	60	86	65	79	36	46	12	14	2	3	2	2	0.027707849358079864	0.0518121	increased	3.5236379081751568	4.1555219234064245	yes
1906	Tb927_11_v5.1	4202707	4203409	NA_peak_4427_G_Tb927.11.15870	4203216	4204324	Tb927.11.15870	-	193	FALSE	42	65	54	72	31	52	12	6	1	0	1	0	0.027281171477617994	0.0518121	increased	4.276994826804955	3.5564631867689283	yes
1907	Tb927_11_v5.1	4210270	4212048	NA_peak_4428_G_Tb927.11.15910	4210434	4211909	Tb927.11.15910	-	1475	FALSE	4	2	4	2	4	2	0	0	0	0	0	0	0.024357915718036992	0.0518121	increased	1.9534452978042591	0.9767226489021296	yes
1908	Tb927_11_v5.1	4225755	4226905	NA_peak_4429_G_Tb927.11.15970	4225823	4226425	Tb927.11.15970	-	602	FALSE	0	0	0	0	0	0	0	1	1	0	4	2	0.0655997	0.10285056741313932	decreased	-0.984482	0.4922408829673765	no
1909	Tb927_11_v5.1	4230316	4231585	NA_peak_4430_G_Tb927.11.15980	4230375	4231352	Tb927.11.15980	-	977	FALSE	4	2	5	4	0	0	2	0	2	1	1	1	0.11284159236221895	0.1523126083275848	increased	0.4406426982957874	1.2486421827216123	no
1910	Tb927_11_v5.1	4237168	4239039	NA_peak_4431_G_Tb927.11.16010	4238394	4239212	Tb927.11.16010	-	645	FALSE	63	52	68	60	42	42	4	3	0	0	0	1	0.027707849358079864	0.0518121	increased	4.882963943903515	3.3284699877663173	yes
1911	Tb927_11_v5.1	4243196	4244220	NA_peak_4432_G_Tb927.11.16020	4243200	4243477	Tb927.11.16020	-	277	FALSE	0	0	0	0	0	0	1	1	1	4	3	2	0.026014479622894226	0.0518121	decreased	-1.48448	0.7422408829673764	no
1912	Tb927_11_v5.1	4253030	4254239	NA_peak_4433_G_Tb927.11.16070	4253791	4254069	Tb927.11.16070	-	278	FALSE	59	79	58	73	22	26	18	21	0	0	0	1	0.027281171477617994	0.0518121	increased	3.9820009052710463	3.6088936413156696	yes
1913	Tb927_11_v5.1	4256182	4257598	NA_peak_4434_G_Tb927.11.16090	4256887	4258256	Tb927.11.16090	-	711	FALSE	11	7	14	4	13	3	0	0	0	0	0	0	0.027707849358079864	0.0518121	increased	3.1035226855457734	1.5517613427728871	yes
1914	Tb927_11_v5.1	4282973	4284506	NA_peak_4437_G_Tb927.11.16180	4284097	4285236	Tb927.11.16180	+	409	FALSE	8	8	9	15	7	10	0	0	0	0	0	0	0.027281171477617994	0.0518121	increased	3.3535349527348814	1.6767674763674405	no
1915	Tb927_11_v5.1	4292914	4294312	NA_peak_4438_G_Tb927.11.16230	4294146	4294290	Tb927.11.16230	-	144	FALSE	7	6	2	4	2	3	1	0	0	0	0	1	0.025596805385948558	0.0518121	increased	1.8832013363978801	1.2749340015322732	yes
1916	Tb927_11_v5.1	4317169	4317838	NA_peak_4440_G_Tb927.11.16270	4317355	4317516	Tb927.11.16270	-	161	FALSE	0	0	0	0	0	0	0	0	0	0	0	0	1	1	decreased	0	0	yes
1917	Tb927_11_v5.1	4319445	4320324	NA_peak_4441_G_Tb927.11.16280	4320242	4320339	Tb927.11.16280	-	82	FALSE	2	2	0	4	0	1	0	0	0	0	0	0	0.0655997	0.10285056741313932	increased	1.0819755160549456	0.5409877580274728	yes
1918	Tb927_11_v5.1	4333496	4335004	NA_peak_4442_G_Tb927.11.16340	4333983	4334422	Tb927.11.16340	-	439	FALSE	0	1	0	0	1	1	0	0	0	0	0	0	0.0832645	0.12489677499532564	increased	0.5	0.25	no
1919	Tb927_11_v5.1	4347265	4348865	NA_peak_4445_G_Tb927.11.16380	4347490	4347648	Tb927.11.16380	-	158	FALSE	83	79	94	99	82	76	0	0	0	0	0	0	0.027707849358079864	0.0518121	increased	6.428297214635602	3.2141486073178016	yes
1920	Tb927_11_v5.1	4352543	4353379	NA_peak_4446_G_Tb927.11.16410	4353248	4353306	Tb927.11.16410	-	58	FALSE	2	2	3	1	0	0	0	0	0	0	0	0	0.0655997	0.10285056741313932	increased	1.0283208335737186	0.5141604167868593	yes
1921	Tb927_11_v5.1	4357346	4357757	NA_peak_4447_G_Tb927.11.16440	4357594	4357793	Tb927.11.16440	-	163	FALSE	0	0	0	0	0	0	0	0	0	0	0	0	1	1	decreased	0	0	yes
1922	Tb927_11_v5.1	4362660	4363699	NA_peak_4448_G_Tb927.11.16470	4362180	4365400	Tb927.11.16470	-	1039	TRUE	21	19	37	34	48	42	0	0	0	0	0	0	0.027707849358079864	0.0518121	increased	5.03326	2.51663	no
1923	Tb927_11_v5.1	4389346	4390529	NA_peak_4450_G_Tb927.11.16550	4386491	4395447	Tb927.11.16550	-	1183	TRUE	0	0	0	0	0	1	0	0	0	0	0	0	0.3173105078629141	0.3670439188092469	increased	0.16666666666666666	0.0833333	no
1924	Tb927_11_v5.1	4392146	4393929	NA_peak_4451_G_Tb927.11.16550	4386491	4395447	Tb927.11.16550	-	1783	TRUE	1	0	0	0	1	2	0	0	0	0	0	0	0.10247043485974937	0.14549752308908084	increased	0.5974937501201927	0.29874687506009634	no
1925	Tb927_11_v5.1	4402887	4403731	NA_peak_4452_G_Tb927.11.16580	4403441	4403541	Tb927.11.16580	-	100	FALSE	1	1	1	3	1	0	0	0	0	0	0	0	0.0338949	0.0627766	increased	1	0.5	yes
1926	Tb927_11_v5.1	4408118	4409068	NA_peak_4454_G_Tb927.11.16610	4408608	4408965	Tb927.11.16610	-	357	FALSE	3	4	1	4	3	8	1	1	0	0	0	0	0.027281171477617994	0.0518121	increased	1.8022968652028395	1.2344817659347531	yes
1927	Tb927_11_v5.1	4411445	4413422	NA_peak_4455_G_Tb927.11.16620	4412701	4412870	Tb927.11.16620	-	169	FALSE	0	0	0	0	0	0	3	0	3	0	3	0	0.0832645	0.12489677499532564	decreased	-1	0.5	yes
1928	Tb927_11_v5.1	4431700	4432950	NA_peak_4458_G_Tb927.11.16670	4432818	4433079	Tb927.11.16670	-	132	FALSE	1	0	0	0	0	1	0	0	0	0	0	0	0.15729920705028502	0.20192973603479067	increased	0.3333333333333333	0.16666666666666666	yes
1929	Tb927_11_v5.1	4436532	4437864	NA_peak_4461_G_Tb927.11.16690	4437519	4437757	Tb927.11.16690	-	238	FALSE	9	17	10	18	5	7	1	1	1	0	0	2	0.027281171477617994	0.0518121	increased	2.6998687047350933	2.1140947691544056	yes
1930	Tb927_11_v5.1	4447640	4449735	NA_peak_4462_G_Tb927.11.16720	4445787	4449244	Tb927.11.16720	-	1604	FALSE	1	3	0	1	0	2	1	1	0	0	0	0	0.10247043485974937	0.14549752308908084	increased	0.5974937501201927	0.6320802083934297	no
1931	Tb927_11_v5.1	4457101	4458256	NA_peak_4464_G_Tb927.11.16760	4457739	4458568	Tb927.11.16760	-	517	FALSE	36	44	20	28	15	24	5	2	17	17	19	20	0.0925916	0.13835280011639434	increased	1.2285734246077706	4.151623465969395	yes
1932	Tb927_11_v5.1	4459983	4461978	NA_peak_4465_G_Tb927.11.16770	4460988	4461952	Tb927.11.16770	-	964	FALSE	22	25	25	34	18	17	0	0	0	0	0	1	0.027281171477617994	0.0518121	increased	4.411929487361677	2.372631410347505	yes
1933	Tb927_11_v5.1	4462627	4464353	NA_peak_4466_G_Tb927.11.16780	4463126	4465366	Tb927.11.16780	-	1227	FALSE	0	1	0	1	0	0	4	5	5	4	5	4	0.025596805385948558	0.0518121	decreased	-2.12011	1.3933893155687962	yes
1934	Tb927_11_v5.1	4469642	4470922	NA_peak_4467_G_Tb927.11.16800	4470392	4470511	Tb927.11.16800	-	119	FALSE	13	28	6	7	2	3	0	0	0	0	0	0	0.027707849358079864	0.0518121	increased	3.009608889993989	1.5048044449969946	yes
1935	Tb927_11_v5.1	4475521	4477643	NA_peak_4468_G_Tb927.11.16820	4476616	4480041	Tb927.11.16820	-	1027	FALSE	10	13	12	12	13	18	0	0	0	0	0	1	0.0268567	0.0518121	increased	3.620491402079713	1.9769123677065232	yes
1936	Tb927_11_v5.1	4482191	4483499	NA_peak_4469_G_Tb927.11.16830	4483003	4483930	Tb927.11.16830	-	496	FALSE	5	4	8	5	3	5	0	0	0	0	0	0	0.026014479622894226	0.0518121	increased	2.5411234330821904	1.2705617165410952	yes
1937	Tb927_11_v5.1	4496264	4497616	NA_peak_4470_G_Tb927.11.16890	4497174	4497833	Tb927.11.16890	-	442	FALSE	14	9	10	10	12	11	38	48	37	48	21	29	0.027707849358079864	0.0518121	decreased	-1.616	4.380179648451231	yes
1938	Tb927_11_v5.1	4504025	4504891	NA_peak_4471_G_Tb927.11.16900	4504445	4505394	Tb927.11.16900	-	446	FALSE	10	28	18	31	8	23	0	0	0	0	0	0	0.027707849358079864	0.0518121	increased	4.2200379382286535	2.1100189691143267	yes
1939	Tb927_11_v5.1	4524951	4526327	NA_peak_4473_G_Tb927.11.16970	4524454	4525976	Tb927.11.16970	-	1025	FALSE	25	24	9	7	1	1	0	0	0	0	1	0	0.0431144	0.0721424	increased	2.777704000467196	1.5555186669002643	no
[truncated: 1 more rows]

## Sheet: Positive Screen Inverted
	Chromosome	Fragment_Start	Fragment_End	Fragment_Name	UTR_Start	UTR_End	UTR_Gene_ID	UTR_Strand	UTR_Fragment_overlap	is_fully_contained	POS_D4_US	POS_D4_DS	POS_D6_US	POS_D6_DS	POS_D8_US	POS_D8_DS	NEG_D4_US	NEG_D4_DS	NEG_D6_US	NEG_D6_DS	NEG_D8_US	NEG_D8_DS	p_values	fdr	direction	log2_fold_change	log2_avg_intensity	has_DS_splice_site
[truncated: 1,941 more rows]

[truncated: 4 more sheets: Negative Screen, Negative Screen Inverted, known regulatory 3'-UTRs, Oligonucleotides]
