# Supplementary material for: Post-transcriptional reprogramming by thousands of mRNA untranslated regions in trypanosomes
Source: Nat Commun. 2024 Sep 16;15:8113. doi: 10.1038/s41467-024-52432-0 (PMC11405848; doi:10.1038/s41467-024-52432-0)
Supplement: Supplementary file 6 — Source Data [file 41467_2024_52432_MOESM6_ESM.xlsx]

## Sheet: Fig S1
							Uncropped blot and gel for Supplementary Figure 1.
							Protein blotting to detect the BLA-TK reporter.
							A Coomassie stained gel as a loading control.
